# Supplementary material for: Copy number and sequence variation in rDNA of Daphnia pulex from natural populations: insights from whole-genome sequencing
Source: G3 (Bethesda). 2024 May 21;14(7):jkae105. doi: 10.1093/g3journal/jkae105 (PMC11228840; doi:10.1093/g3journal/jkae105)
Supplement: jkae105_Supplementary_Data [file jkae105_supplementary_data.zip]

Archive with 5 entries (5 files):
- File_S1_G3-2024-405073.xlsx
- File_S2_G3-2024-405073.txt
- File_S3_G3-2024-405073.pdf
- File_S4_G3-2024-405073.pdf
- File_S5_G3-2024-405073.txt
