# Supplementary material for: Copy number and sequence variation in rDNA of Daphnia pulex from natural populations: insights from whole-genome sequencing
Source: G3 (Bethesda). 2024 May 21;14(7):jkae105. doi: 10.1093/g3journal/jkae105 (PMC11228840; doi:10.1093/g3journal/jkae105)
Supplement: jkae105_Supplementary_Data [file jkae105_supplementary_data.zip › File_S1_G3-2024-405073.xlsx]

## Sheet: Table S1
Table S1. Daphnia pulex genome sequences that were analyzed in this study. Genomes that were used to identify single-copy exons for estimating rDNA copy number are indicated in the last column. SRR7592731 (NFL) was included in the exon analysis, but the variant calling analysis of this genome failed and it was not included in the final analyses. The 167 exons identified for estimating rDNA copy n…
BioProject	PRJNA482684
SRA	SRP155055							https://metazoa.ensembl.org/Daphnia_pulex/Info/Index
Population and State/Province	Population Code	Latitude	Longitude	Individual SRR Genome Number	Individual code	Used to choose exons		Gene	Exon	Length (bp)	Final 16
Busey-Pond Illinois	BUS	40.13	-88.21	SRR7589088	BUS01			DAPPUDRAFT_219129	EFX66208	624	1
				SRR7589089	BUS02	1		DAPPUDRAFT_331812	EFX66710	1016	1
				SRR7589090	BUS03	1		DAPPUDRAFT_63503	EFX68012	560	1
				SRR7589093	BUS04			DAPPUDRAFT_301461	EFX68441	541	1
				SRR7589094	BUS05			DAPPUDRAFT_309373	EFX70582	631	1
				SRR7589095	BUS06			DAPPUDRAFT_299674	EFX70621	599	1
				SRR7589097	BUS07			DAPPUDRAFT_109004	EFX74322	600	1
				SRR7589099	BUS08			DAPPUDRAFT_306670	EFX75702	1010	1
				SRR7589100	BUS09			DAPPUDRAFT_306296	EFX76153	577	1
				SRR7589101	BUS10			DAPPUDRAFT_231081	EFX78542	634	1
				SRR7589138	BUS11			DAPPUDRAFT_319994	EFX78954	852	1
				SRR7589142	BUS12			DAPPUDRAFT_231048	EFX79333	520	1
				SRR7589143	BUS13			DAPPUDRAFT_302528	EFX82447	746	1
				SRR7589150	BUS14			DAPPUDRAFT_306457	EFX87668	505	1
				SRR7589151	BUS15			DAPPUDRAFT_230293	EFX87864	671	1
				SRR7589155	BUS16			DAPPUDRAFT_305636	EFX88357	1336	1
				SRR7589175	BUS17			DAPPUDRAFT_304531	EFX64523	400
Chequamgon Wisconsin	CHQ	46.66	-90.85	SRR7592625	CHQ01			DAPPUDRAFT_231884	EFX64730	321
				SRR7592627	CHQ02			DAPPUDRAFT_65744	EFX65043	1063
				SRR7592629	CHQ03			DAPPUDRAFT_333298	EFX65322	414
				SRR7592630	CHQ04			DAPPUDRAFT_303630	EFX65461	396
				SRR7592631	CHQ05	1		DAPPUDRAFT_303545	EFX65744	786
				SRR7592632	CHQ06	1		DAPPUDRAFT_302940	EFX66024	670
				SRR7592634	CHQ07			DAPPUDRAFT_263794	EFX66032	477
				SRR7592637	CHQ08			DAPPUDRAFT_302435	EFX66777	329
				SRR7592640	CHQ09			DAPPUDRAFT_93662	EFX67187	415
				SRR7592641	CHQ10			DAPPUDRAFT_203390	EFX68142	309
				SRR7592644	CHQ11			DAPPUDRAFT_5678	EFX68207	370
				SRR7592645	CHQ12			DAPPUDRAFT_301475	EFX68332	377
				SRR7592648	CHQ13			DAPPUDRAFT_329474	EFX69083	1035
				SRR7592656	CHQ14			DAPPUDRAFT_203047	EFX69085	516
				SRR7592689	CHQ15			DAPPUDRAFT_329423	EFX69093	597
				SRR7592693	CHQ16			DAPPUDRAFT_202999	EFX69171	853
				SRR7592705	CHQ17			DAPPUDRAFT_300951	EFX69411	335
Eloise-Butler-Pond Minnesota	EB	44.98	-93.32	SRR7591936	EB01			DAPPUDRAFT_300941	EFX69422	603
				SRR7591941	EB02	1		DAPPUDRAFT_62015	EFX69614	350
				SRR7591942	EB03			DAPPUDRAFT_300869	EFX69636	371
				SRR7591944	EB04			DAPPUDRAFT_328912	EFX69656	672
				SRR7591949	EB05			DAPPUDRAFT_300689	EFX69731	336
				SRR7591950	EB06			DAPPUDRAFT_300659	EFX69840	401
				SRR7591952	EB07			DAPPUDRAFT_231670	EFX69887	325
				SRR7591957	EB08			DAPPUDRAFT_300592	EFX70057	325
				SRR7591958	EB09			DAPPUDRAFT_231635	EFX70343	448
				SRR7591967	EB10			DAPPUDRAFT_61337	EFX70416	900
				SRR7591968	EB11			DAPPUDRAFT_309328	EFX70575	888
				SRR7591970	EB12			DAPPUDRAFT_202081	EFX70882	516
				SRR7591972	EB13			DAPPUDRAFT_216884	EFX71254	326
				SRR7591975	EB14	1		DAPPUDRAFT_308938	EFX71275	617
Long-Point-Pond-A Ontario	LPA	42.69	-80.42	SRR7592065	LPA01			DAPPUDRAFT_308929	EFX71295	935
				SRR7592067	LPA02			DAPPUDRAFT_216824	EFX71318	301
				SRR7592072	LPA03			DAPPUDRAFT_308832	EFX71507	815
				SRR7592074	LPA04			DAPPUDRAFT_308825	EFX71528	385
				SRR7592089	LPA05			DAPPUDRAFT_308779	EFX71625	305
				SRR7592093	LPA06			DAPPUDRAFT_308639	EFX71839	526
				SRR7592098	LPA07			DAPPUDRAFT_201447	EFX71858	390
				SRR7592101	LPA08			DAPPUDRAFT_216440	EFX71899	441
				SRR7592102	LPA09	1		DAPPUDRAFT_231471	EFX71961	311
				SRR7592104	LPA10			DAPPUDRAFT_227674	EFX72132	319
				SRR7592105	LPA11	1		DAPPUDRAFT_308328	EFX72293	841
				SRR7592106	LPA12			DAPPUDRAFT_308239	EFX72445	432
				SRR7592117	LPA13			DAPPUDRAFT_308250	EFX72493	797
				SRR7592120	LPA14			DAPPUDRAFT_308173	EFX72597	393
Long-Point-Pond-B Ontario	LPB	42.68	-80.45	SRR7592391	LPB01			DAPPUDRAFT_200873	EFX72643	440
				SRR7592394	LPB02	1		DAPPUDRAFT_188962	EFX72660	1164
				SRR7592395	LPB03	1		DAPPUDRAFT_308051	EFX72871	323
				SRR7592400	LPB04			DAPPUDRAFT_308031	EFX72969	331
				SRR7592402	LPB05			DAPPUDRAFT_307706	EFX73415	375
				SRR7592404	LPB06			DAPPUDRAFT_109061	EFX74248	317
				SRR7592411	LPB07			DAPPUDRAFT_307357	EFX74273	522
				SRR7592418	LPB08			DAPPUDRAFT_307342	EFX74298	366
				SRR7592425	LPB09			DAPPUDRAFT_188726	EFX74734	1210
				SRR7592430	LPB10			DAPPUDRAFT_214647	EFX74882	375
				SRR7592432	LPB11			DAPPUDRAFT_214661	EFX74982	388
				SRR7592434	LPB12			DAPPUDRAFT_323297	EFX75391	711
				SRR7592436	LPB13			DAPPUDRAFT_306334	EFX75975	337
				SRR7592439	LPB14			DAPPUDRAFT_306325	EFX75994	469
				SRR7592441	LPB15			DAPPUDRAFT_306295	EFX76154	323
				SRR7592443	LPB16			DAPPUDRAFT_322547	EFX76217	438
				SRR7592445	LPB17			DAPPUDRAFT_198965	EFX76370	461
				SRR7592616	LPB18			DAPPUDRAFT_306184	EFX76482	726
				SRR7592618	LPB19			DAPPUDRAFT_306118	EFX76555	496
				SRR7592620	LPB20			DAPPUDRAFT_54762	EFX76932	505
North-Flatley Indiana	NFL	39.9	-84.92	SRR7592734	NFL01			DAPPUDRAFT_305970	EFX77046	744
				SRR7592736	NFL02			DAPPUDRAFT_231144	EFX77166	580
				SRR7592738	NFL03	1		DAPPUDRAFT_305830	EFX77371	867
				SRR7592741	NFL04			DAPPUDRAFT_305782	EFX77412	636
				SRR7592742	NFL05			DAPPUDRAFT_54191	EFX77576	581
				SRR7592745	NFL06	1		DAPPUDRAFT_305406	EFX77708	895
				SRR7592752	NFL07			DAPPUDRAFT_305300	EFX77874	649
				SRR7592757	NFL08			DAPPUDRAFT_304936	EFX79130	378
				SRR7592759	NFL09			DAPPUDRAFT_304910	EFX79234	528
				SRR7592761	NFL10			DAPPUDRAFT_231033	EFX79446	1269
				SRR7592763	NFL11			DAPPUDRAFT_304445	EFX79630	601
				SRR7592770	NFL12			DAPPUDRAFT_304315	EFX79807	403
				SRR7592773	NFL13			DAPPUDRAFT_196840	EFX80561	301
				SRR7592774	NFL14			DAPPUDRAFT_303934	EFX80746	421
				SRR7592778	NFL15			DAPPUDRAFT_196422	EFX80876	891
				SRR7592781	NFL16			DAPPUDRAFT_230884	EFX80920	531
				SRR8401691	NFL17			DAPPUDRAFT_318160	EFX80951	418
				SRR8401692	NFL18			DAPPUDRAFT_303591	EFX81293	354
				SRR8401693	NFL19			DAPPUDRAFT_303431	EFX81462	390
				SRR8401694	NFL20			DAPPUDRAFT_196099	EFX81693	525
				SRR8401695	NFL21			DAPPUDRAFT_195849	EFX81923	645
				SRR8401696	NFL22			DAPPUDRAFT_211018	EFX81955	870
				SRR8401697	NFL23			DAPPUDRAFT_48979	EFX82581	802
				SRR8401698	NFL24			DAPPUDRAFT_223674	EFX82799	658
Portland-Arch Indiana	PA	40.21	-87.33	SRR7594184	PA01			DAPPUDRAFT_302358	EFX82803	703
				SRR7594186	PA02			DAPPUDRAFT_315698	EFX83251	478
				SRR7594190	PA03			DAPPUDRAFT_301925	EFX83292	448
				SRR7594192	PA04			DAPPUDRAFT_301953	EFX83457	642
				SRR7594196	PA05			DAPPUDRAFT_301666	EFX83742	580
				SRR7594197	PA06	1		DAPPUDRAFT_315618	EFX83743	643
				SRR7594202	PA07			DAPPUDRAFT_47474	EFX84242	317
				SRR7594210	PA08			DAPPUDRAFT_194355	EFX84398	403
				SRR7594215	PA09			DAPPUDRAFT_99659	EFX84626	345
				SRR7594219	PA10			DAPPUDRAFT_222844	EFX84936	885
				SRR7594222	PA11			DAPPUDRAFT_194198	EFX85021	482
				SRR7594223	PA12			DAPPUDRAFT_208840	EFX85185	438
				SRR7594235	PA13			DAPPUDRAFT_45739	EFX85424	322
				SRR7594253	PA14			DAPPUDRAFT_313516	EFX85748	336
Pond-of-the-Village-Idiot Michigan	POV	42.75	-85.35	SRR12689207	POV01	1		DAPPUDRAFT_45609	EFX85886	440
				SRR12689208	POV02	1		DAPPUDRAFT_313492	EFX86024	376
				SRR7609373	POV03			DAPPUDRAFT_187511	EFX86149	500
				SRR7609374	POV04			DAPPUDRAFT_313317	EFX86316	379
				SRR7609375	POV05			DAPPUDRAFT_308414	EFX86382	393
				SRR7609376	POV06			DAPPUDRAFT_313075	EFX86468	932
				SRR7609377	POV07			DAPPUDRAFT_307893	EFX86622	441
				SRR7609380	POV08			DAPPUDRAFT_312843	EFX86765	498
				SRR7609381	POV09			DAPPUDRAFT_235934	EFX87052	326
				SRR7609382	POV10			DAPPUDRAFT_312712	EFX87167	438
				SRR7609383	POV11			DAPPUDRAFT_230423	EFX87421	429
				SRR7609384	POV12			DAPPUDRAFT_43721	EFX87453	825
				SRR7609385	POV13			DAPPUDRAFT_307032	EFX87463	433
				SRR7609386	POV14			DAPPUDRAFT_187316	EFX87470	557
				SRR7609387	POV15			DAPPUDRAFT_127130	EFX87531	1020
Textile-Road Michigan	TEX	42.2	-83.6	SRR7593839	TEX01			DAPPUDRAFT_96817	EFX87611	423
				SRR7593840	TEX02			DAPPUDRAFT_306462	EFX87660	379
				SRR7593844	TEX03			DAPPUDRAFT_207481	EFX87694	313
				SRR7593845	TEX04			DAPPUDRAFT_306505	EFX87781	492
				SRR7593846	TEX05	1		DAPPUDRAFT_306492	EFX87801	381
				SRR7593849	TEX06			DAPPUDRAFT_305544	EFX88165	415
				SRR7593852	TEX07			DAPPUDRAFT_305539	EFX88242	506
				SRR7593859	TEX08			DAPPUDRAFT_305506	EFX88312	627
				SRR7593861	TEX09			DAPPUDRAFT_191687	EFX88360	405
				SRR7593864	TEX10			DAPPUDRAFT_96073	EFX88372	598
				SRR7593868	TEX11			DAPPUDRAFT_190968	EFX88498	702
				SRR7593874	TEX12			DAPPUDRAFT_220970	EFX88910	646
				SRR7593876	TEX13			DAPPUDRAFT_220868	EFX88993	438
				SRR7593883	TEX14			DAPPUDRAFT_304577	EFX89114	509
				SRR7593884	TEX15			DAPPUDRAFT_303148	EFX89292	642
				SRR7593888	TEX16			DAPPUDRAFT_205778	EFX89324	1032
				SRR7593906	TEX17	1		DAPPUDRAFT_303263	EFX89504	414
				SRR7593907	TEX18	1		DAPPUDRAFT_190512	EFX89771	1450
BioProject	PRJNA513203							DAPPUDRAFT_205240	EFX90034	370
SRA	SRP176377							DAPPUDRAFT_299981	EFX90181	388
Kickapond Indiana	KAP	40.12	-87.74	SRR8401654	KAP01			DAPPUDRAFT_299929	EFX90253	469
				SRR8401684	KAP02			DAPPUDRAFT_230117	EFX90257	359
				SRR8401685	KAP03			DAPPUDRAFT_300127	EFX90268	390
				SRR8401686	KAP04			DAPPUDRAFT_299795	EFX90443	339
				SRR8401687	KAP05			DAPPUDRAFT_309511	EFX90448	547
				SRR8401688	KAP06			DAPPUDRAFT_301213	EFX69043	566	X
				SRR8401689	KAP07			DAPPUDRAFT_228342	EFX70431	322	X
				SRR8401752	KAP08			DAPPUDRAFT_307611	EFX73752	919	X
				SRR8401753	KAP09			DAPPUDRAFT_231343	EFX73778	542	X
				SRR8401758	KAP10			DAPPUDRAFT_305191	EFX78502	389	X
				SRR8401759	KAP11			DAPPUDRAFT_319965	EFX79039	871	X
				SRR8401776	KAP12			DAPPUDRAFT_303877	EFX80685	1016	X
				SRR8401777	KAP13
				SRR8401779	KAP14
				SRR8401783	KAP15
				SRR8401785	KAP16

## Sheet: Table S2
Table S2. rDNA variation in 169 individuals of Daphnia pulex from 10 natural populations. SRR in the genome accession has been replaced by the population code. Each population has different rDNA haplotypes based on 222 polymorphic nucleotide sites (e.g. IGS1_0311). There are 54 unique haplotypes with 4 to 6 haplotypes per population. Haplotype LPA2 and POV1 are identical. Haplotype sequences at t…
			Haploid copy number				Haplotype frequency							Allele frequencies at 222 polymorphic nucleotide sites (SNPs)
Population	Genome Accession	Individual	18S	28S	IGS1	IGS2	Hap.1	Hap.2	Hap.3	Hap.4	Hap.5	Hap.6	Hexp	IGS1_0097_A1	IGS1_0097_A2	IGS1_0097_A3	IGS1_0144_A1	IGS1_0144_A2	IGS1_0151_A1	IGS1_0151_A2	IGS1_0152_A1	IGS1_0152_A2	IGS1_0170_A1	IGS1_0170_A2	IGS1_0170_A3	IGS1_0182_A1	IGS1_0182_A2	IGS1_0182_A3	IGS1_0182_A4	IGS1_0187_A1	IGS1_0187_A2	IGS1_0199_A1	IGS1_0199_A2	IGS1_0199_A3	IGS1_0200_A1	IGS1_0200_A2	IGS1_0200_A3	IGS1_0200_A4	IGS1_0208_A1	IGS1_0208_A2	IGS1_0208_A3	IGS1_0208_A4	IGS1_0216_A1	IGS1_0216_A2	IGS1_0216_A3	IGS1_0216_A4	IGS1_0218_A1	IGS1_0218_A2	IGS1_0218_A3
BUS	BUS7589088	BUS01	1969	2179	2167	2143	0.743937	0.204021	0.0520425	0			0.402258	1	0	0	1	0	1	0	1	0	1	0	0	1	0	0	0	1	0	1	0	0	1	0	0	0	1	0	0	0	1	0	0	0	1	0	0
BUS	BUS7589089	BUS02	797	839	1199	1089	0.0239241	0.274007	0.624747	0.077321			0.528213	1	0	0	1	0	1	0	1	0	1	0	0	1	0	0	0	1	0	1	0	0	1	0	0	0	1	0	0	0	1	0	0	0	1	0	0
BUS	BUS7589090	BUS03	1548	1641	2495	2388	0.57647	0.333113	0.053716	0.0367012			0.55228	1	0	0	1	0	1	0	1	0	1	0	0	1	0	0	0	1	0	1	0	0	1	0	0	0	1	0	0	0	1	0	0	0	1	0	0
BUS	BUS7589093	BUS04	201	213	330	259	0.931501	0	0.0684989	0			0.126882	1	0	0	1	0	1	0	1	0	1	0	0	1	0	0	0	1	0	1	0	0	1	0	0	0	1	0	0	0	1	0	0	0	1	0	0
BUS	BUS7589094	BUS05	2051	2114	2100	2059	0.925933	0.0515815	0.0224854	0			0.139417	1	0	0	1	0	1	0	1	0	1	0	0	1	0	0	0	1	0	1	0	0	1	0	0	0	1	0	0	0	1	0	0	0	1	0	0
BUS	BUS7589095	BUS06	506	531	430	437	0.961927	0	0.0231031	0.01497			0.0748729	1	0	0	1	0	1	0	1	0	1	0	0	1	0	0	0	1	0	1	0	0	1	0	0	0	1	0	0	0	1	0	0	0	1	0	0
BUS	BUS7589097	BUS07	1283	1369	1613	1536	0.536696	0.281851	0.0739264	0.107527			0.615389	1	0	0	1	0	1	0	1	0	1	0	0	1	0	0	0	1	0	1	0	0	1	0	0	0	1	0	0	0	1	0	0	0	1	0	0
BUS	BUS7589099	BUS08	1212	1087	1679	1916	0.957003	0	0.0259512	0.0170462			0.0827734	1	0	0	1	0	1	0	1	0	1	0	0	1	0	0	0	1	0	1	0	0	1	0	0	0	1	0	0	0	1	0	0	0	1	0	0
BUS	BUS7589100	BUS09	538	534	535	576	0.439903	0.463327	0.0768063	0.0199639			0.585236	1	0	0	1	0	1	0	1	0	1	0	0	1	0	0	0	1	0	1	0	0	1	0	0	0	1	0	0	0	1	0	0	0	1	0	0
BUS	BUS7589101	BUS10	966	785	1287	1452	0.462608	0.36041	0.0660604	0.110921			0.639529	1	0	0	1	0	1	0	1	0	1	0	0	1	0	0	0	1	0	1	0	0	1	0	0	0	1	0	0	0	1	0	0	0	1	0	0
BUS	BUS7589138	BUS11	512	528	496	482	0	0.848969	0.066983	0.0840481			0.268228	1	0	0	1	0	1	0	1	0	1	0	0	1	0	0	0	1	0	1	0	0	1	0	0	0	1	0	0	0	1	0	0	0	1	0	0
BUS	BUS7589142	BUS12	402	391	466	454	0.00715544	0.768768	0.0550301	0.169046			0.377768	1	0	0	1	0	1	0	1	0	1	0	0	1	0	0	0	1	0	1	0	0	1	0	0	0	1	0	0	0	1	0	0	0	1	0	0
BUS	BUS7589143	BUS13	398	380	525	465	0.407626	0.411448	0.0574369	0.123489			0.64629	1	0	0	1	0	1	0	1	0	1	0	0	1	0	0	0	1	0	1	0	0	1	0	0	0	1	0	0	0	1	0	0	0	1	0	0
BUS	BUS7589150	BUS14	355	349	325	335	0.50177	0	0.468242	0.0299877			0.528185	1	0	0	1	0	1	0	1	0	1	0	0	1	0	0	0	1	0	1	0	0	1	0	0	0	1	0	0	0	1	0	0	0	1	0	0
BUS	BUS7589151	BUS15	460	509	687	655	0.352015	0.579725	0.0418929	0.0263666			0.537942	1	0	0	1	0	1	0	1	0	1	0	0	1	0	0	0	1	0	1	0	0	1	0	0	0	1	0	0	0	1	0	0	0	1	0	0
BUS	BUS7589155	BUS16	575	578	662	672	0.433564	0.406479	0.0186042	0.141353			0.626625	1	0	0	1	0	1	0	1	0	1	0	0	1	0	0	0	1	0	1	0	0	1	0	0	0	1	0	0	0	1	0	0	0	1	0	0
BUS	BUS7589175	BUS17	282	276	336	349	0.91339	0.0174977	0.0410698	0.0280428			0.163549	1	0	0	1	0	1	0	1	0	1	0	0	1	0	0	0	1	0	1	0	0	1	0	0	0	1	0	0	0	1	0	0	0	1	0	0
CHQ	CHQ7592625	CHQ01	394	391	301	406	0.940855	0	0	0.0591451	0		0.110727	1	0	0	1	0	1	0	1	0	1	0	0	1	0	0	0	1	0	1	0	0	1	0	0	0	1	0	0	0	1	0	0	0	1	0	0
CHQ	CHQ7592627	CHQ02	498	470	515	523	0.997178	0.000286555	0.000787277	0.00174838	0		0.00636713	1	0	0	1	0	1	0	1	0	1	0	0	1	0	0	0	1	0	1	0	0	1	0	0	0	1	0	0	0	1	0	0	0	1	0	0
CHQ	CHQ7592629	CHQ03	447	423	454	461	0.880059	0.00981411	0	0.110127	0		0.212344	1	0	0	1	0	1	0	1	0	1	0	0	1	0	0	0	1	0	1	0	0	1	0	0	0	1	0	0	0	1	0	0	0	1	0	0
CHQ	CHQ7592630	CHQ04	192	177	199	206	0.929669	0	0	0.070331	0		0.131268	1	0	0	1	0	1	0	1	0	1	0	0	1	0	0	0	1	0	1	0	0	1	0	0	0	1	0	0	0	1	0	0	0	1	0	0
CHQ	CHQ7592631	CHQ05	475	437	507	517	0.994647	0.000255819	0.00136494	0.00373189	0		0.00912969	1	0	0	1	0	1	0	1	0	1	0	0	1	0	0	0	1	0	1	0	0	1	0	0	0	1	0	0	0	1	0	0	0	1	0	0
CHQ	CHQ7592632	CHQ06	800	769	723	782	0.991558	0.00139902	0.00132485	0.00535616	0.000361801		0.0168028	1	0	0	1	0	1	0	1	0	1	0	0	1	0	0	0	1	0	1	0	0	1	0	0	0	1	0	0	0	1	0	0	0	1	0	0
CHQ	CHQ7592634	CHQ07	532	493	396	533	0.402729	0.00206286	0.405309	0.00449003	0.185409		0.63884	1	0	0	1	0	1	0	1	0	1	0	0	1	0	0	0	1	0	1	0	0	1	0	0	0	1	0	0	0	0.644828	0.346918	0.00593242	0.00232138	1	0	0
CHQ	CHQ7592637	CHQ08	336	314	274	347	0.447189	0.0102593	0.432747	0.0101349	0.0996692		0.601946	1	0	0	1	0	1	0	1	0	1	0	0	1	0	0	0	1	0	1	0	0	1	0	0	0	1	0	0	0	0.664087	0.32469	0.00657895	0.00464396	1	0	0
CHQ	CHQ7592640	CHQ09	426	404	427	433	0.992545	0.000505548	0.00134708	0.00523096	0.000371		0.0123271	1	0	0	1	0	1	0	1	0	1	0	0	1	0	0	0	1	0	1	0	0	1	0	0	0	1	0	0	0	1	0	0	0	1	0	0
CHQ	CHQ7592641	CHQ10	604	578	562	586	0.467795	0.52384	0.00104358	0.00705267	0.000269643		0.506126	1	0	0	1	0	1	0	1	0	1	0	0	1	0	0	0	1	0	1	0	0	1	0	0	0	1	0	0	0	1	0	0	0	1	0	0
CHQ	CHQ7592644	CHQ11	532	485	641	602	0.761965	0.128634	0	0.109402	0		0.391028	1	0	0	1	0	1	0	1	0	1	0	0	1	0	0	0	1	0	1	0	0	1	0	0	0	1	0	0	0	1	0	0	0	1	0	0
CHQ	CHQ7592645	CHQ12	398	370	385	396	0.991819	0.0003914	0.00161753	0.00588241	0.000289852		0.0134549	1	0	0	1	0	1	0	1	0	1	0	0	1	0	0	0	1	0	1	0	0	1	0	0	0	1	0	0	0	1	0	0	0	1	0	0
CHQ	CHQ7592648	CHQ13	473	455	371	471	0.840959	0.047153	0	0.111888	0		0.278495	1	0	0	1	0	1	0	1	0	1	0	0	1	0	0	0	1	0	1	0	0	1	0	0	0	1	0	0	0	1	0	0	0	1	0	0
CHQ	CHQ7592656	CHQ14	532	492	486	506	0.994119	0.000239165	0.00110651	0.00422366	0.000311321		0.0101295	1	0	0	1	0	1	0	1	0	1	0	0	1	0	0	0	1	0	1	0	0	1	0	0	0	1	0	0	0	1	0	0	0	1	0	0
CHQ	CHQ7592689	CHQ15	387	376	268	365	0.47692	0.422612	0.00587761	0.0940507	0.000539984		0.584332	1	0	0	1	0	1	0	1	0	1	0	0	1	0	0	0	1	0	1	0	0	1	0	0	0	1	0	0	0	1	0	0	0	1	0	0
CHQ	CHQ7592693	CHQ16	359	352	281	368	0.994096	0.000254591	0.00117474	0.00426315	0.000211104		0.0113112	1	0	0	1	0	1	0	1	0	1	0	0	1	0	0	0	1	0	1	0	0	1	0	0	0	1	0	0	0	1	0	0	0	1	0	0
CHQ	CHQ7592705	CHQ17	370	348	347	416	0.965644	0	8.50299e-05	0.0342714	0		0.0665874	1	0	0	1	0	1	0	1	0	1	0	0	1	0	0	0	1	0	1	0	0	1	0	0	0	1	0	0	0	1	0	0	0	1	0	0
EB	EB7591936	EB01	448	421	555	535	0.395591	0.0317288	0.472697	0.0647731	0.0310726	0.00413765	0.613899	1	0	0	1	0	1	0	1	0	1	0	0	1	0	0	0	1	0	1	0	0	1	0	0	0	1	0	0	0	1	0	0	0	1	0	0
EB	EB7591941	EB02	377	325	533	458	0.0366604	0.518202	0	0	0.445138	0	0.532151	1	0	0	1	0	1	0	1	0	1	0	0	1	0	0	0	1	0	1	0	0	1	0	0	0	1	0	0	0	1	0	0	0	1	0	0
EB	EB7591942	EB03	280	236	361	351	0.00572961	0.0306229	0.781406	0	0.00754618	0.174695	0.357647	1	0	0	1	0	1	0	1	0	1	0	0	1	0	0	0	1	0	1	0	0	1	0	0	0	1	0	0	0	1	0	0	0	1	0	0
EB	EB7591944	EB04	451	417	571	526	0.216237	0.67721	0.0723805	0.0334607	0	0.000711614	0.488165	1	0	0	1	0	1	0	1	0	1	0	0	1	0	0	0	1	0	1	0	0	1	0	0	0	1	0	0	0	1	0	0	0	1	0	0
EB	EB7591949	EB05	783	708	1088	927	0.784702	0.144411	0.0141309	0.00190709	0.0493905	0.00545826	0.36096	1	0	0	1	0	1	0	1	0	1	0	0	1	0	0	0	1	0	1	0	0	1	0	0	0	1	0	0	0	1	0	0	0	1	0	0
EB	EB7591950	EB06	347	326	429	417	0.993849	0.00331894	0.000460362	0.000828573	0.000489112	0.00105433	0.0122182	1	0	0	1	0	1	0	1	0	1	0	0	1	0	0	0	1	0	1	0	0	1	0	0	0	1	0	0	0	1	0	0	0	1	0	0
EB	EB7591952	EB07	424	407	481	480	0.285527	0.606379	0.0371118	0.0150139	0	0.055968	0.545696	1	0	0	1	0	1	0	1	0	1	0	0	1	0	0	0	1	0	1	0	0	1	0	0	0	1	0	0	0	1	0	0	0	1	0	0
EB	EB7591957	EB08	389	365	435	433	0.250663	0.645774	0.0784756	0.0142733	0	0.0108141	0.513129	1	0	0	1	0	1	0	1	0	1	0	0	1	0	0	0	1	0	1	0	0	1	0	0	0	1	0	0	0	1	0	0	0	1	0	0
EB	EB7591958	EB09	443	423	494	480	0.503574	0.464262	0.0193122	0	0	0.0128521	0.530118	1	0	0	1	0	1	0	1	0	1	0	0	1	0	0	0	1	0	1	0	0	1	0	0	0	1	0	0	0	1	0	0	0	1	0	0
EB	EB7591967	EB10	256	236	308	300	0	0.56613	0.43387	0	0	0	0.491373	1	0	0	1	0	1	0	1	0	1	0	0	1	0	0	0	1	0	1	0	0	1	0	0	0	1	0	0	0	1	0	0	0	1	0	0
EB	EB7591968	EB11	183	173	216	221	0.92754	0	0.0620241	0	0	0.0104357	0.135471	1	0	0	1	0	1	0	1	0	1	0	0	1	0	0	0	1	0	1	0	0	1	0	0	0	1	0	0	0	1	0	0	0	1	0	0
EB	EB7591970	EB12	394	363	474	449	0.059392	0.297729	0.0368015	0.561946	0.0418173	0.0023141	0.58905	1	0	0	1	0	1	0	0.426453	0.573547	1	0	0	1	0	0	0	1	0	1	0	0	1	0	0	0	1	0	0	0	1	0	0	0	1	0	0
EB	EB7591972	EB13	264	248	320	309	0.267504	0.186016	0.505766	0.0273338	0	0.0133802	0.638074	1	0	0	1	0	1	0	1	0	1	0	0	1	0	0	0	1	0	1	0	0	1	0	0	0	1	0	0	0	1	0	0	0	1	0	0
EB	EB7591975	EB14	263	250	292	301	0.00724689	0.0073742	0.97823	0.00178884	0	0.00536054	0.0471632	1	0	0	1	0	1	0	1	0	1	0	0	1	0	0	0	1	0	1	0	0	1	0	0	0	1	0	0	0	1	0	0	0	1	0	0
KAP	KAP8401654	KAP01	323	313	334	380	0	0.863585	0	0	0.0250495	0.111365	0.242394	1	0	0	1	0	1	0	1	0	1	0	0	1	0	0	0	1	0	1	0	0	1	0	0	0	1	0	0	0	1	0	0	0	1	0	0
KAP	KAP8401684	KAP02	179	175	214	198	0.385554	0.00601619	0.159353	0.124988	0.318127	0.0059606	0.709176	1	0	0	1	0	1	0	1	0	1	0	0	0.53671	0.46329	0	0	1	0	0.511628	0.488372	0	0.51391	0.48609	0	0	1	0	0	0	1	0	0	0	1	0	0
KAP	KAP8401685	KAP03	336	324	358	396	0.138861	0.446886	0	0.0872359	0.0288409	0.298177	0.684096	1	0	0	1	0	1	0	1	0	1	0	0	1	0	0	0	1	0	1	0	0	1	0	0	0	1	0	0	0	1	0	0	0	1	0	0
KAP	KAP8401686	KAP04	211	204	226	221	0.0956874	0.340052	0.0758	0.0106112	0.444778	0.0330715	0.669488	1	0	0	1	0	1	0	1	0	1	0	0	0.465116	0.534884	0	0	1	0	0.438468	0.561532	0	0.442846	0.557154	0	0	1	0	0	0	1	0	0	0	1	0	0
KAP	KAP8401687	KAP05	217	212	237	232	0.67288	0.0261484	0.207033	0	0.0774531	0.0164853	0.498109	1	0	0	1	0	1	0	1	0	1	0	0	0.686975	0.313025	0	0	1	0	0.668477	0.331523	0	0.67246	0.32754	0	0	1	0	0	0	1	0	0	0	1	0	0
KAP	KAP8401688	KAP06	249	244	253	231	0.165267	0.0802251	0.141795	0	0.566365	0.0463477	0.623975	1	0	0	1	0	1	0	1	0	1	0	0	0.282989	0.717011	0	0	1	0	0.267862	0.732138	0	0.270077	0.729923	0	0	1	0	0	0	1	0	0	0	1	0	0
KAP	KAP8401689	KAP07	388	393	397	379	0.116111	0.00103687	0.492963	0.350212	0	0.0396766	0.619235	1	0	0	1	0	1	0	1	0	1	0	0	0.505394	0.494606	0	0	1	0	0.476385	0.523615	0	0.480387	0.519613	0	0	1	0	0	0	1	0	0	0	1	0	0
KAP	KAP8401752	KAP08	301	296	310	342	0.581782	0.357232	0	0	0.0109373	0.0500488	0.531057	1	0	0	1	0	1	0	1	0	1	0	0	1	0	0	0	1	0	1	0	0	1	0	0	0	1	0	0	0	1	0	0	0	1	0	0
KAP	KAP8401753	KAP09	407	392	449	475	0.952208	0	0	0	0	0.0477918	0.0899332	1	0	0	1	0	1	0	1	0	1	0	0	1	0	0	0	1	0	1	0	0	1	0	0	0	1	0	0	0	1	0	0	0	1	0	0
KAP	KAP8401758	KAP10	301	295	342	358	0.251902	0.308106	0.00621989	0.237423	0.0211454	0.175205	0.753824	1	0	0	1	0	1	0	1	0	1	0	0	1	0	0	0	1	0	1	0	0	1	0	0	0	1	0	0	0	1	0	0	0	1	0	0
KAP	KAP8401759	KAP11	346	332	373	410	0.535613	0	0	0.446695	0	0.017692	0.513621	1	0	0	1	0	1	0	1	0	1	0	0	1	0	0	0	1	0	1	0	0	1	0	0	0	1	0	0	0	1	0	0	0	1	0	0
KAP	KAP8401776	KAP12	316	304	329	315	0.16281	0	0.371525	0.326627	0.136113	0.00292604	0.710497	1	0	0	1	0	1	0	1	0	1	0	0	0.436873	0.563127	0	0	1	0	0.409164	0.590836	0	0.413269	0.586731	0	0	1	0	0	0	1	0	0	0	1	0	0
KAP	KAP8401777	KAP13	329	328	324	367	0.348215	0.421068	0.029536	0	0.0278815	0.1733	0.669388	1	0	0	1	0	1	0	1	0	1	0	0	1	0	0	0	1	0	1	0	0	1	0	0	0	1	0	0	0	1	0	0	0	1	0	0
KAP	KAP8401779	KAP14	537	517	562	527	0.0840987	0.0199814	0.648542	0.208756	0	0.0386214	0.52717	1	0	0	1	0	1	0	1	0	1	0	0	0.348167	0.651833	0	0	1	0	0.312663	0.687337	0	0.316213	0.683787	0	0	1	0	0	0	1	0	0	0	1	0	0
KAP	KAP8401783	KAP15	586	568	602	598	0.581946	0.0203993	0.315117	0.00417078	0.0671459	0.0112216	0.557082	1	0	0	1	0	1	0	1	0	1	0	0	0.588408	0.411592	0	0	1	0	0.570658	0.429342	0	0.574126	0.425874	0	0	1	0	0	0	1	0	0	0	1	0	0
KAP	KAP8401785	KAP16	367	354	364	418	0.52867	0	0.00170326	0	0.0011501	0.468477	0.501057	1	0	0	1	0	1	0	1	0	1	0	0	1	0	0	0	1	0	1	0	0	1	0	0	0	1	0	0	0	1	0	0	0	1	0	0
LPA	LPA7592065	LPA01	327	307	321	344	0.91665	0.0252557	0.00386135	0	0.0371595	0.0170734	0.156866	1	0	0	1	0	1	0	1	0	1	0	0	1	0	0	0	1	0	1	0	0	1	0	0	0	1	0	0	0	1	0	0	0	1	0	0
LPA	LPA7592067	LPA02	232	211	307	283	0.0306407	0.625285	0.0569625	0	0.287112	0	0.522237	1	0	0	1	0	1	0	1	0	1	0	0	1	0	0	0	1	0	1	0	0	1	0	0	0	1	0	0	0	1	0	0	0	1	0	0
LPA	LPA7592072	LPA03	299	274	211	333	0.016195	0.00108296	0.0131482	0.754694	0.00305542	0.211824	0.386243	1	0	0	1	0	1	0	1	0	1	0	0	1	0	0	0	1	0	1	0	0	1	0	0	0	1	0	0	0	0.0174274	0.982573	0	0	1	0	0
LPA	LPA7592074	LPA04	301	269	356	344	0.97264	0	0	0	0.0214333	0.00592709	0.0544561	1	0	0	1	0	1	0	1	0	1	0	0	1	0	0	0	1	0	1	0	0	1	0	0	0	1	0	0	0	1	0	0	0	1	0	0
LPA	LPA7592089	LPA05	331	313	235	314	0.369317	0.429309	0.143484	0	0	0.0578903	0.655202	1	0	0	1	0	1	0	1	0	1	0	0	1	0	0	0	1	0	1	0	0	1	0	0	0	1	0	0	0	0.86769	0.129822	0.00248859	0	1	0	0
LPA	LPA7592093	LPA06	313	288	348	343	0.568017	0.352701	0.0792815	0	0	0	0.547122	0.837072	0.159386	0.00354191	1	0	1	0	1	0	1	0	0	1	0	0	0	1	0	1	0	0	1	0	0	0	1	0	0	0	1	0	0	0	1	0	0
LPA	LPA7592098	LPA07	388	336	314	411	0.00338059	0.628739	0.30232	0.0095481	0.0333555	0.0226568	0.509403	1	0	0	1	0	1	0	1	0	1	0	0	1	0	0	0	1	0	1	0	0	1	0	0	0	1	0	0	0	1	0	0	0	1	0	0
LPA	LPA7592101	LPA08	284	255	288	319	0.0883941	0.457017	0.451601	0	0	0.00298782	0.580092	1	0	0	1	0	1	0	1	0	1	0	0	1	0	0	0	1	0	1	0	0	1	0	0	0	1	0	0	0	0.854927	0.141071	0.004002	0	1	0	0
LPA	LPA7592102	LPA09	328	317	215	313	0.0349792	0.789036	0.136268	0.0092877	0	0.0304293	0.355418	1	0	0	1	0	1	0	1	0	1	0	0	1	0	0	0	1	0	1	0	0	1	0	0	0	1	0	0	0	1	0	0	0	1	0	0
LPA	LPA7592104	LPA10	318	295	238	302	0.498774	0.389336	0.0853427	0	0	0.0265481	0.591807	1	0	0	1	0	1	0	1	0	1	0	0	1	0	0	0	1	0	1	0	0	1	0	0	0	1	0	0	0	1	0	0	0	1	0	0
LPA	LPA7592105	LPA11	349	344	271	325	0.470477	0.504546	0.019717	0	0.00440535	0.000854783	0.524792	1	0	0	1	0	1	0	1	0	1	0	0	1	0	0	0	1	0	1	0	0	1	0	0	0	1	0	0	0	1	0	0	0	1	0	0
LPA	LPA7592106	LPA12	455	436	308	371	0.624779	0.353851	0.00257161	0	0.0136225	0.0051765	0.48476	1	0	0	1	0	1	0	1	0	1	0	0	1	0	0	0	1	0	1	0	0	1	0	0	0	1	0	0	0	1	0	0	0	1	0	0
LPA	LPA7592117	LPA13	469	428	359	421	0.468626	0.485749	0.0456246	0	0	0	0.542294	1	0	0	1	0	1	0	1	0	1	0	0	1	0	0	0	1	0	1	0	0	1	0	0	0	1	0	0	0	1	0	0	0	1	0	0
LPA	LPA7592120	LPA14	431	404	441	465	0.620971	0.348212	0.00858736	0	0.0168693	0.0053603	0.492657	1	0	0	1	0	1	0	1	0	1	0	0	1	0	0	0	1	0	1	0	0	1	0	0	0	1	0	0	0	1	0	0	0	1	0	0
LPB	LPB7592391	LPB01	388	381	273	346	0.369878	0.063011	0.176796	0.0288718	0.361443	0	0.696609	1	0	0	1	0	1	0	1	0	1	0	0	1	0	0	0	1	0	1	0	0	1	0	0	0	1	0	0	0	0.717054	0.27584	0.00710594	0	1	0	0
LPB	LPB7592394	LPB02	503	489	351	451	0.0111758	0.815821	0.0682984	0.0542445	0.0504605	0	0.323957	1	0	0	1	0	1	0	1	0	1	0	0	1	0	0	0	1	0	1	0	0	1	0	0	0	1	0	0	0	1	0	0	0	1	0	0
LPB	LPB7592395	LPB03	315	304	237	269	0.210226	0.206277	0.0826771	0.174027	0.000171695	0.326621	0.769125	1	0	0	1	0	1	0	1	0	1	0	0	0.548396	0.439398	0.00851547	0.00369004	1	0	0.545839	0.452186	0.00197461	0.543594	0.442949	0.0112139	0.00224278	1	0	0	0	1	0	0	0	1	0	0
LPB	LPB7592400	LPB04	214	207	164	204	0.0246467	0.814314	0.0649962	0.0614743	0.0345688	0	0.324502	1	0	0	1	0	1	0	1	0	1	0	0	1	0	0	0	1	0	1	0	0	1	0	0	0	1	0	0	0	1	0	0	0	1	0	0
LPB	LPB7592402	LPB05	413	400	309	380	0.359635	0.468966	0.150514	0.020885	0	0	0.627722	1	0	0	1	0	1	0	1	0	1	0	0	1	0	0	0	1	0	1	0	0	1	0	0	0	1	0	0	0	1	0	0	0	1	0	0
LPB	LPB7592404	LPB06	389	382	307	362	0.582821	0.054619	0.284295	0	0	0.078265	0.570876	1	0	0	1	0	1	0	1	0	1	0	0	1	0	0	0	1	0	1	0	0	1	0	0	0	1	0	0	0	1	0	0	0	1	0	0
LPB	LPB7592411	LPB07	436	422	351	416	0.330102	0.507925	0.140466	0.0215068	0	0	0.612945	1	0	0	1	0	1	0	1	0	1	0	0	1	0	0	0	1	0	1	0	0	1	0	0	0	1	0	0	0	1	0	0	0	1	0	0
LPB	LPB7592418	LPB08	563	559	456	523	0.728002	0.00358212	0.265941	0.000903346	0	0.00157238	0.399303	1	0	0	1	0	1	0	1	0	1	0	0	1	0	0	0	1	0	1	0	0	1	0	0	0	1	0	0	0	1	0	0	0	1	0	0
LPB	LPB7592425	LPB09	647	642	470	575	0.413731	0.371342	0.186647	0.0240055	0.00427405	0	0.655431	1	0	0	1	0	1	0	1	0	1	0	0	1	0	0	0	1	0	1	0	0	1	0	0	0	0.807682	0.182714	0.00691421	0.00268886	1	0	0	0	1	0	0
LPB	LPB7592430	LPB10	518	502	397	456	0.614228	0.0447299	0.280619	0	0	0.0604232	0.538666	1	0	0	1	0	1	0	1	0	1	0	0	1	0	0	0	1	0	1	0	0	1	0	0	0	1	0	0	0	1	0	0	0	1	0	0
LPB	LPB7592432	LPB11	507	502	361	440	0.311072	0.506519	0.132079	0.0317822	0.0185478	0	0.628228	1	0	0	1	0	1	0	1	0	1	0	0	1	0	0	0	1	0	1	0	0	1	0	0	0	1	0	0	0	1	0	0	0	1	0	0
LPB	LPB7592434	LPB12	588	583	373	474	0.78992	0	0.21008	0	0	0	0.331939	1	0	0	1	0	1	0	1	0	1	0	0	1	0	0	0	1	0	1	0	0	1	0	0	0	1	0	0	0	1	0	0	0	1	0	0
LPB	LPB7592436	LPB13	305	305	181	246	0.532371	0.056982	0.24622	0.0474718	0.116955	0	0.636571	1	0	0	1	0	1	0	1	0	1	0	0	1	0	0	0	1	0	1	0	0	1	0	0	0	1	0	0	0	0.777372	0.210636	0.0088634	0.00312826	1	0	0
LPB	LPB7592439	LPB14	508	493	391	458	0.0088061	0.936456	0.00556302	0.0463077	0.0028667	0	0.121412	1	0	0	1	0	1	0	1	0	1	0	0	1	0	0	0	1	0	1	0	0	1	0	0	0	1	0	0	0	1	0	0	0	1	0	0
LPB	LPB7592441	LPB15	381	370	263	304	0.0420708	0.547098	0.0149216	0.384313	0	0.0115971	0.551052	1	0	0	1	0	1	0	1	0	1	0	0	0.625703	0.362748	0.00769914	0.00384957	1	0	0.623811	0.369847	0.00634189	0.618734	0.36723	0.00802062	0.00601547	1	0	0	0	1	0	0	0	1	0	0
LPB	LPB7592443	LPB16	290	285	254	287	0.74906	0.0142923	0.228416	0.000439423	0	0.00779277	0.384395	1	0	0	1	0	1	0	1	0	1	0	0	1	0	0	0	1	0	1	0	0	1	0	0	0	1	0	0	0	1	0	0	0	1	0	0
LPB	LPB7592445	LPB17	369	362	239	316	0.0149394	0.812266	0.067619	0.0544178	0.0507579	0	0.33008	1	0	0	1	0	1	0	1	0	1	0	0	1	0	0	0	1	0	1	0	0	1	0	0	0	1	0	0	0	1	0	0	0	1	0	0
LPB	LPB7592616	LPB18	431	405	463	455	0.16187	0	0.83813	0	0	0	0.271145	1	0	0	1	0	1	0	1	0	1	0	0	1	0	0	0	1	0	1	0	0	1	0	0	0	1	0	0	0	1	0	0	0	1	0	0
LPB	LPB7592618	LPB19	425	407	274	361	0.148763	0	0.851237	0	0	0	0.253104	1	0	0	1	0	1	0	1	0	1	0	0	1	0	0	0	1	0	1	0	0	1	0	0	0	1	0	0	0	1	0	0	0	1	0	0
LPB	LPB7592620	LPB20	285	263	314	311	0.133671	0	0.866329	0	0	0	0.230739	1	0	0	1	0	1	0	1	0	1	0	0	1	0	0	0	1	0	1	0	0	1	0	0	0	1	0	0	0	1	0	0	0	1	0	0
NFL	NFL7592734	NFL01	470	438	382	481	0.0010763	0.44035	0.0369168	0.113733	0.264697	0.143227	0.700968	1	0	0	1	0	1	0	1	0	0.770485	0.223871	0.00564381	1	0	0	0	1	0	1	0	0	1	0	0	0	1	0	0	0	0.608705	0.387721	0.00189235	0.00168209	1	0	0
NFL	NFL7592736	NFL02	275	254	374	320	0.214297	0.0621084	0.703679	0.0199161	0	0	0.45574	1	0	0	1	0	1	0	1	0	1	0	0	1	0	0	0	1	0	1	0	0	1	0	0	0	1	0	0	0	1	0	0	0	1	0	0
NFL	NFL7592738	NFL03	422	418	417	414	0.998445	0.000586887	0.000967855	0	0	0	0.00238948	1	0	0	1	0	1	0	1	0	1	0	0	1	0	0	0	1	0	1	0	0	1	0	0	0	1	0	0	0	1	0	0	0	1	0	0
NFL	NFL7592741	NFL04	301	271	433	356	0.199533	0.781804	0	0	0	0.0186628	0.34798	1	0	0	1	0	1	0	1	0	1	0	0	1	0	0	0	1	0	1	0	0	1	0	0	0	1	0	0	0	1	0	0	0	1	0	0
NFL	NFL7592742	NFL05	345	328	322	346	0.334166	0.49167	0.142353	0.0159602	0	0.0158507	0.624407	1	0	0	1	0	1	0	1	0	1	0	0	1	0	0	0	1	0	1	0	0	1	0	0	0	1	0	0	0	1	0	0	0	1	0	0
NFL	NFL7592745	NFL06	445	415	511	484	0.571378	0.00970105	0.412789	0.0061321	0	0	0.502955	1	0	0	1	0	1	0	1	0	1	0	0	1	0	0	0	1	0	1	0	0	1	0	0	0	1	0	0	0	1	0	0	0	1	0	0
NFL	NFL7592752	NFL07	704	672	606	667	0.0334394	0.929838	0	0	0.0367226	0	0.132539	1	0	0	1	0	1	0	1	0	1	0	0	1	0	0	0	1	0	1	0	0	1	0	0	0	1	0	0	0	1	0	0	0	1	0	0
NFL	NFL7592757	NFL08	371	347	374	384	0.847295	0.0828381	0.037692	0.00529714	0.0253219	0.00155551	0.273289	1	0	0	1	0	1	0	1	0	1	0	0	1	0	0	0	1	0	1	0	0	1	0	0	0	1	0	0	0	1	0	0	0	1	0	0
NFL	NFL7592759	NFL09	258	252	254	261	0.960106	0.0150254	0.0241152	0	0	0.000753781	0.0769715	1	0	0	1	0	1	0	1	0	1	0	0	1	0	0	0	1	0	1	0	0	1	0	0	0	1	0	0	0	1	0	0	0	1	0	0
NFL	NFL7592761	NFL10	413	376	229	410	0	0.086281	0	0.747382	0.00601361	0.160323	0.409648	1	0	0	1	0	0.461305	0.538695	1	0	1	0	0	1	0	0	0	1	0	1	0	0	1	0	0	0	1	0	0	0	0.0609929	0.939007	0	0	1	0	0
NFL	NFL7592763	NFL11	270	242	353	298	0.137786	0.536446	0.312636	0.00220448	0	0.0109283	0.594819	1	0	0	1	0	1	0	1	0	1	0	0	1	0	0	0	1	0	1	0	0	1	0	0	0	1	0	0	0	1	0	0	0	1	0	0
NFL	NFL7592770	NFL12	280	257	325	302	0.995999	0.00151747	0.00248392	0	0	0	0.00775939	1	0	0	1	0	1	0	1	0	1	0	0	1	0	0	0	1	0	1	0	0	1	0	0	0	1	0	0	0	1	0	0	0	1	0	0
NFL	NFL7592773	NFL13	396	375	511	433	0.997681	0.00104732	0.00127195	0	0	0	0.00532267	1	0	0	1	0	1	0	1	0	1	0	0	1	0	0	0	1	0	1	0	0	1	0	0	0	1	0	0	0	1	0	0	0	1	0	0
NFL	NFL7592774	NFL14	233	222	274	249	0.00264509	0.865528	0.0781298	0	0.0394157	0.0142819	0.243964	1	0	0	1	0	1	0	1	0	1	0	0	1	0	0	0	1	0	1	0	0	1	0	0	0	1	0	0	0	1	0	0	0	1	0	0
NFL	NFL7592778	NFL15	238	221	225	249	0.0214393	0.745339	0.0336211	0.00276558	0.191313	0.00552201	0.404687	1	0	0	1	0	1	0	1	0	1	0	0	1	0	0	0	1	0	1	0	0	1	0	0	0	1	0	0	0	1	0	0	0	1	0	0
NFL	NFL7592781	NFL16	356	330	343	374	0.0762263	0.53238	0.0309178	0.0249349	0.228024	0.107517	0.644548	1	0	0	1	0	1	0	1	0	0.75708	0.23933	0.00358995	1	0	0	0	1	0	1	0	0	1	0	0	0	1	0	0	0	0.720795	0.279205	0	0	1	0	0
NFL	NFL8401691	NFL17	265	256	249	297	0.539412	0.0101017	0.444517	0.00596919	0	0	0.510979	1	0	0	1	0	1	0	1	0	1	0	0	1	0	0	0	1	0	1	0	0	1	0	0	0	1	0	0	0	1	0	0	0	1	0	0
NFL	NFL8401692	NFL18	348	340	349	377	0.997681	0.00104732	0.00127195	0	0	0	0.00586938	1	0	0	1	0	1	0	1	0	1	0	0	1	0	0	0	1	0	1	0	0	1	0	0	0	1	0	0	0	1	0	0	0	1	0	0
NFL	NFL8401693	NFL19	356	338	351	386	0.571378	0.00970105	0.412789	0.0061321	0	0	0.503471	1	0	0	1	0	1	0	1	0	1	0	0	1	0	0	0	1	0	1	0	0	1	0	0	0	1	0	0	0	1	0	0	0	1	0	0
NFL	NFL8401694	NFL20	272	254	305	314	0.175913	0.786741	0.0182057	0	0	0.0191401	0.348603	1	0	0	1	0	1	0	1	0	1	0	0	1	0	0	0	1	0	1	0	0	1	0	0	0	1	0	0	0	1	0	0	0	1	0	0
NFL	NFL8401695	NFL21	367	343	136	361	0	0.086281	0	0.747382	0.00601361	0.160323	0.407632	1	0	0	1	0	0.461305	0.538695	1	0	1	0	0	1	0	0	0	1	0	1	0	0	1	0	0	0	1	0	0	0	0.0609929	0.939007	0	0	1	0	0
NFL	NFL8401696	NFL22	288	288	244	294	0.436728	0.552107	0.00776328	0	0	0.00340169	0.503737	1	0	0	1	0	1	0	1	0	1	0	0	1	0	0	0	1	0	1	0	0	1	0	0	0	1	0	0	0	1	0	0	0	1	0	0
NFL	NFL8401697	NFL23	321	303	321	368	0.881371	0.0378112	0.0808173	0	0	0	0.215529	1	0	0	1	0	1	0	1	0	1	0	0	1	0	0	0	1	0	1	0	0	1	0	0	0	1	0	0	0	1	0	0	0	1	0	0
NFL	NFL8401698	NFL24	248	227	226	280	0.560945	0.400987	0.0171752	0	0	0.0208927	0.523113	1	0	0	1	0	1	0	1	0	1	0	0	1	0	0	0	1	0	1	0	0	1	0	0	0	1	0	0	0	1	0	0	0	1	0	0
PA	PA7594184	PA01	963	997	1618	1561	0	0.424242	0.575758	0	0		0.488531	1	0	0	1	0	1	0	1	0	1	0	0	1	0	0	0	1	0	1	0	0	1	0	0	0	1	0	0	0	1	0	0	0	1	0	0
PA	PA7594186	PA02	1032	1074	1231	1264	0.992593	0.00157929	0.00582815	0	0		0.0148035	1	0	0	1	0	1	0	1	0	1	0	0	1	0	0	0	1	0	1	0	0	1	0	0	0	1	0	0	0	1	0	0	0	1	0	0
PA	PA7594190	PA03	1772	1857	2389	2379	0	0.619469	0.0437996	0.336731	0		0.501046	1	0	0	1	0	1	0	1	0	1	0	0	1	0	0	0	1	0	1	0	0	1	0	0	0	1	0	0	0	1	0	0	0	1	0	0
PA	PA7594192	PA04	823	835	898	903	0.655409	0.00404024	0.033364	0	0.307186		0.475196	1	0	0	1	0	1	0	1	0	1	0	0	0.706403	0.293597	0	0	1	0	0.676185	0.323815	0	0.681652	0.318348	0	0	1	0	0	0	1	0	0	0	1	0	0
PA	PA7594196	PA05	2180	2374	2075	2348	0.993938	0.00117894	0.00488303	0	0		0.0121533	1	0	0	1	0	1	0	1	0	1	0	0	1	0	0	0	1	0	1	0	0	1	0	0	0	1	0	0	0	1	0	0	0	1	0	0
PA	PA7594197	PA06	1264	1409	1889	1783	0	0.692352	0.045534	0.262113	0		0.449838	1	0	0	1	0	1	0	1	0	1	0	0	1	0	0	0	1	0	1	0	0	1	0	0	0	1	0	0	0	1	0	0	0	1	0	0
PA	PA7594202	PA07	908	905	1165	1158	0.492236	0.427828	0.0799357	0	0		0.568395	1	0	0	1	0	1	0	1	0	1	0	0	1	0	0	0	1	0	1	0	0	1	0	0	0	1	0	0	0	1	0	0	0	1	0	0
PA	PA7594210	PA08	1341	1521	1411	1621	0.993356	0.00135544	0.00528852	0	0		0.0130766	1	0	0	1	0	1	0	1	0	1	0	0	1	0	0	0	1	0	1	0	0	1	0	0	0	1	0	0	0	1	0	0	0	1	0	0
PA	PA7594215	PA09	1136	1175	906	1148	0.445512	0.0315349	0.522953	0	0		0.527003	1	0	0	1	0	1	0	1	0	1	0	0	1	0	0	0	1	0	1	0	0	1	0	0	0	1	0	0	0	1	0	0	0	1	0	0
PA	PA7594219	PA10	1057	1084	1139	1174	0	0.940003	0.0599972	0	0		0.112735	1	0	0	1	0	1	0	1	0	1	0	0	1	0	0	0	1	0	1	0	0	1	0	0	0	1	0	0	0	1	0	0	0	1	0	0
PA	PA7594222	PA11	1117	1154	1274	1228	0.303395	0.0389517	0.657653	0	0		0.473907	1	0	0	1	0	1	0	1	0	1	0	0	1	0	0	0	1	0	1	0	0	1	0	0	0	1	0	0	0	1	0	0	0	1	0	0
PA	PA7594223	PA12	2349	2452	3640	3645	0.998744	0.000253681	0.00100211	0	0		0.0024444	1	0	0	1	0	1	0	1	0	1	0	0	1	0	0	0	1	0	1	0	0	1	0	0	0	1	0	0	0	1	0	0	0	1	0	0
PA	PA7594235	PA13	866	922	951	1186	0.458562	0.408196	0.043543	0.089699	0		0.612876	1	0	0	1	0	1	0	1	0	1	0	0	1	0	0	0	1	0	1	0	0	1	0	0	0	1	0	0	0	1	0	0	0	1	0	0
PA	PA7594253	PA14	825	877	685	908	0.693778	0.29838	0.00784267	0	0		0.42961	1	0	0	1	0	1	0	1	0	1	0	0	1	0	0	0	1	0	1	0	0	1	0	0	0	1	0	0	0	1	0	0	0	1	0	0
POV	POV12689207	POV01	231	217	231	239	0.533438	0.288383	0.151024	0.0271552	0		0.609201	1	0	0	1	0	1	0	1	0	1	0	0	1	0	0	0	1	0	1	0	0	1	0	0	0	1	0	0	0	1	0	0	0	1	0	0
POV	POV12689208	POV02	278	260	277	283	0.682483	0.107859	0.196081	0.0135764	0		0.483676	1	0	0	1	0	1	0	1	0	1	0	0	1	0	0	0	1	0	1	0	0	1	0	0	0	1	0	0	0	1	0	0	0	1	0	0
POV	POV7609373	POV03	463	443	352	447	0	0.210697	0.410537	0.28829	0.0904763		0.69568	1	0	0	1	0	1	0	1	0	1	0	0	1	0	0	0	1	0	1	0	0	1	0	0	0	1	0	0	0	0.698578	0.301422	0	0	1	0	0
POV	POV7609374	POV04	420	386	374	439	0.299124	0	0.243982	0.21319	0.243704		0.746178	1	0	0	1	0	1	0	1	0	1	0	0	1	0	0	0	1	0	1	0	0	1	0	0	0	1	0	0	0	0.773316	0.22289	0.00379387	0	0.773686	0.215297	0.0110167
POV	POV7609375	POV05	332	301	327	361	0.196859	0	0.45011	0	0.35303		0.634302	1	0	0	1	0	1	0	1	0	1	0	0	1	0	0	0	1	0	1	0	0	1	0	0	0	1	0	0	0	1	0	0	0	1	0	0
POV	POV7609376	POV06	280	258	311	299	0.533505	0.346782	0.101138	0.0185747	0		0.585099	1	0	0	1	0	1	0	1	0	1	0	0	1	0	0	0	1	0	1	0	0	1	0	0	0	1	0	0	0	1	0	0	0	1	0	0
POV	POV7609377	POV07	344	319	354	344	0.00719883	0.957419	0	0.0353825	0		0.0843601	1	0	0	1	0	1	0	1	0	1	0	0	1	0	0	0	1	0	1	0	0	1	0	0	0	1	0	0	0	1	0	0	0	1	0	0
POV	POV7609380	POV08	310	285	347	317	0.37143	0.368509	0.238872	0.0211889	0		0.668563	1	0	0	1	0	1	0	1	0	1	0	0	1	0	0	0	1	0	1	0	0	1	0	0	0	1	0	0	0	1	0	0	0	1	0	0
POV	POV7609381	POV09	509	475	387	501	0	0	0.4427	0.448709	0.108591		0.590775	1	0	0	0.755648	0.244352	1	0	1	0	1	0	0	1	0	0	0	1	0	1	0	0	1	0	0	0	1	0	0	0	0.682091	0.315436	0	0.00247262	0.673699	0.309775	0.0144163
POV	POV7609382	POV10	474	456	364	462	0	0.218863	0.380903	0.285795	0.11444		0.712236	1	0	0	1	0	1	0	1	0	1	0	0	1	0	0	0	1	0	1	0	0	1	0	0	0	1	0	0	0	0.7338	0.263766	0.00243383	0	0.727245	0.257282	0.0154733
POV	POV7609383	POV11	398	370	453	422	0.919158	0	0.0808421	0	0		0.149014	1	0	0	1	0	1	0	1	0	1	0	0	1	0	0	0	1	0	1	0	0	1	0	0	0	1	0	0	0	1	0	0	0	1	0	0
POV	POV7609384	POV12	487	457	392	432	0.00658268	0.958108	0	0.0353091	0		0.0801536	1	0	0	1	0	1	0	1	0	1	0	0	1	0	0	0	1	0	1	0	0	1	0	0	0	1	0	0	0	1	0	0	0	1	0	0
POV	POV7609385	POV13	440	410	415	426	0.762584	0	0.177289	0	0.0601272		0.382715	1	0	0	1	0	1	0	1	0	1	0	0	1	0	0	0	1	0	1	0	0	1	0	0	0	1	0	0	0	1	0	0	0	1	0	0
POV	POV7609386	POV14	208	192	250	229	0.0109784	0.954014	0	0.0350079	0		0.0855415	1	0	0	1	0	1	0	1	0	1	0	0	1	0	0	0	1	0	1	0	0	1	0	0	0	1	0	0	0	1	0	0	0	1	0	0
POV	POV7609387	POV15	346	308	336	368	0.465223	0	0.223006	0.0984603	0.213311		0.678434	1	0	0	1	0	1	0	1	0	1	0	0	1	0	0	0	1	0	1	0	0	1	0	0	0	1	0	0	0	0.819943	0.177905	0.00215208	0	1	0	0
TEX	TEX7593839	TEX01	365	344	311	341	0.255288	0.432245	0.0960698	0.131858	0.0075125	0.0770268	0.715522	1	0	0	1	0	1	0	1	0	1	0	0	1	0	0	0	0.573261	0.426739	1	0	0	1	0	0	0	1	0	0	0	1	0	0	0	1	0	0
TEX	TEX7593840	TEX02	341	309	237	336	0.888587	0.00801849	0	0.0121858	0.0109003	0.0803079	0.206498	1	0	0	1	0	1	0	1	0	1	0	0	1	0	0	0	1	0	1	0	0	1	0	0	0	1	0	0	0	1	0	0	0	1	0	0
TEX	TEX7593844	TEX03	357	329	330	330	0	0.0947396	0.600055	0.0146592	0.257183	0.0333626	0.563442	1	0	0	1	0	1	0	1	0	1	0	0	1	0	0	0	1	0	1	0	0	1	0	0	0	1	0	0	0	0.689818	0.310182	0	0	1	0	0
TEX	TEX7593845	TEX04	312	291	237	284	0.0999398	0.0461094	0	0.840746	0.0132051	0	0.281781	1	0	0	1	0	1	0	1	0	1	0	0	1	0	0	0	1	0	1	0	0	1	0	0	0	1	0	0	0	1	0	0	0	1	0	0
TEX	TEX7593846	TEX05	501	467	415	453	0	0.00923435	0.947449	0	0.00879182	0.0345249	0.100833	1	0	0	1	0	1	0	1	0	1	0	0	1	0	0	0	1	0	1	0	0	1	0	0	0	1	0	0	0	1	0	0	0	1	0	0
TEX	TEX7593849	TEX06	408	375	285	350	0.970419	0.00865602	0	0.0203398	0	0.000585038	0.0548234	1	0	0	1	0	1	0	1	0	1	0	0	1	0	0	0	1	0	1	0	0	1	0	0	0	1	0	0	0	1	0	0	0	1	0	0
TEX	TEX7593852	TEX07	329	310	252	304	0	0.586464	0.253395	0	0	0.160142	0.565697	1	0	0	1	0	1	0	1	0	1	0	0	1	0	0	0	1	0	1	0	0	1	0	0	0	1	0	0	0	1	0	0	0	1	0	0
TEX	TEX7593859	TEX08	416	390	337	358	0.313824	0.228954	0.155748	0.148664	0.101707	0.0511024	0.789606	1	0	0	1	0	1	0	1	0	1	0	0	1	0	0	0	1	0	1	0	0	1	0	0	0	1	0	0	0	0.777427	0.222573	0	0	1	0	0
TEX	TEX7593861	TEX09	413	383	293	337	0.473197	0.0965036	0.426793	0	0.000204415	0.00330257	0.585078	1	0	0	1	0	1	0	1	0	1	0	0	1	0	0	0	1	0	1	0	0	1	0	0	0	1	0	0	0	1	0	0	0	1	0	0
TEX	TEX7593864	TEX10	352	330	254	288	0.981394	0.00607392	0	0.012532	0	0	0.0358494	1	0	0	1	0	1	0	1	0	1	0	0	1	0	0	0	1	0	1	0	0	1	0	0	0	1	0	0	0	1	0	0	0	1	0	0
TEX	TEX7593868	TEX11	579	546	431	558	0.525124	0.224122	0.0817151	0.020149	0.0117084	0.137182	0.648268	1	0	0	1	0	1	0	1	0	1	0	0	1	0	0	0	1	0	1	0	0	1	0	0	0	1	0	0	0	1	0	0	0	1	0	0
TEX	TEX7593874	TEX12	474	446	373	481	0.549534	0.1409	0.122481	0.0166539	0.0168335	0.153597	0.639199	1	0	0	1	0	1	0	1	0	1	0	0	1	0	0	0	1	0	1	0	0	1	0	0	0	1	0	0	0	1	0	0	0	1	0	0
TEX	TEX7593876	TEX13	439	399	373	389	0.459831	0.144848	0	0	0.385585	0.00973572	0.619247	1	0	0	1	0	1	0	1	0	1	0	0	1	0	0	0	1	0	1	0	0	1	0	0	0	1	0	0	0	0.555142	0.444858	0	0	0.606902	0.385596	0.00750188
TEX	TEX7593883	TEX14	432	401	344	383	0.28945	0.472827	0.0362683	0	0	0.201455	0.650888	1	0	0	1	0	1	0	1	0	1	0	0	1	0	0	0	1	0	1	0	0	1	0	0	0	1	0	0	0	1	0	0	0	1	0	0
TEX	TEX7593884	TEX15	549	528	390	442	0.819863	0.123738	0.0138913	0.0360442	0.00232588	0.0041368	0.310572	1	0	0	1	0	1	0	1	0	1	0	0	1	0	0	0	1	0	1	0	0	1	0	0	0	1	0	0	0	1	0	0	0	1	0	0
TEX	TEX7593888	TEX16	190	180	164	181	0.56745	0.156788	0	0.00608291	0.253433	0.0162467	0.588202	1	0	0	1	0	1	0	1	0	1	0	0	1	0	0	0	1	0	1	0	0	1	0	0	0	1	0	0	0	0.748756	0.251244	0	0	1	0	0
TEX	TEX7593906	TEX17	670	659	348	522	0.333537	0.477887	0	0.0379289	0.0163923	0.134254	0.640863	1	0	0	1	0	1	0	1	0	1	0	0	1	0	0	0	1	0	1	0	0	1	0	0	0	1	0	0	0	1	0	0	0	1	0	0
TEX	TEX7593907	TEX18	426	413	283	333	0.473958	0.306416	0	0	0.19175	0.0278763	0.643882	1	0	0	1	0	1	0	1	0	1	0	0	1	0	0	0	1	0	1	0	0	1	0	0	0	1	0	0	0	0.758361	0.241639	0	0	0.831245	0.161236	0.0075188
[truncated: 655 more columns]

## Sheet: Table S3
Table S3. Summary statistics for haploid copy number in four rDNA regions from 169 Daphnia pulex individuals from 10 natural populations.
	18S				28S				IGS1				IGS2
Population	Min	Max	Median	Mean	Min	Max	Median	Mean	Min	Max	Median	Mean	Min	Max	Median	Mean
BUS	201	2051	538	827	213	2179	534	841	325	2495	662	1020	259	2388	655	1016
CHQ	192	800	447	456	177	769	423	431	199	723	396	420	206	782	461	466
EB	183	783	383	379	173	708	344.5	350	216	1088	454.5	468	221	927	441	442
KAP	179	586	326	337	175	568	318.5	328	214	602	338	355	198	598	373	365
LPA	232	469	327.5	345	211	436	402.5	320	211	441	311.5	301	283	465	371	349
LPB	214	647	419	424	207	642	402.5	413	164	470	311.5	321	204	575	371	382
NFL	233	704	333	343	221	672	315.5	324	136	606	334	338	249	667	358.5	363
PA	823	2349	1087	1260	835	2452	1119	1331	685	3640	1252.5	1519	903	3645	1246	1593
POV	208	509	346	368	192	475	319	342	231	453	352	345	229	501	368	371
TEX	190	670	414.5	420	180	659	386.5	394	164	431	320.5	314	181	558	345.5	371

## Sheet: Table S4
Table S4. Mean frequency of the reference allele at 222 polymorphic nucleotide sites in 10 natural populations of Daphnia pulex.
Number of populations refers to the number of populations in which the mean frequency of the reference allele was < 0.990. Otherwise, the frequency is set to M (monomorphic).
Population	IGS1_0097	IGS1_0144	IGS1_0151	IGS1_0152	IGS1_0170	IGS1_0182	IGS1_0187	IGS1_0199	IGS1_0200	IGS1_0208	IGS1_0216	IGS1_0218	IGS1_0228	IGS1_0273	IGS1_0274	IGS1_0276	IGS1_0277	IGS1_0285	IGS1_0311	IGS1_0322	IGS1_0325	IGS1_0344	IGS1_0346	IGS1_0351	IGS1_0353	IGS1_0354	IGS1_0371	IGS1_0377	IGS1_0383	IGS1_0407	IGS1_0428	IGS1_0448	IGS1_0453	IGS1_0456	IGS1_0459	IGS1_0464	IGS1_0490	IGS1_0515	IGS1_0518	IGS1_0519	IGS1_0535	IGS1_0550	IGS2_0016	IGS2_0024	IGS2_0031	IGS2_0057	IGS2_0064	IGS2_0072	IGS2_0088
BUS	M	M	M	M	M	M	M	M	M	M	M	M	M	M	M	M	M	M	0.463	M	M	M	M	M	M	M	M	M	M	M	M	M	M	M	M	M	M	M	M	M	M	0.777	M	M	0.923	M	M	M	M
CHQ	M	M	M	M	M	M	M	M	M	M	0.959	M	0.961	M	M	M	M	M	M	M	M	M	M	M	M	M	M	M	M	M	M	M	M	M	M	M	M	M	M	M	M	M	M	M	M	M	M	M	0.947
EB	M	M	M	0.959	M	M	M	M	M	M	M	M	0.963	M	M	M	M	M	M	0.968	0.779	0.968	0.967	0.967	0.968	0.968	0.988	0.949	0.965	M	M	0.749	M	M	M	0.989	M	M	M	M	M	0.964	0.767	0.972	0.683	0.78	M	M	M
KAP	M	M	M	M	M	0.741	M	0.728	0.73	M	M	M	0.869	M	M	M	M	M	M	M	0.81	M	M	M	M	M	M	M	M	0.74	M	0.807	M	0.727	M	M	M	M	M	M	M	0.977	M	M	0.451	M	M	M	M
LPA	0.988	M	M	M	M	M	M	M	M	M	0.91	M	0.93	M	0.947	M	0.941	M	M	M	M	0.989	M	0.984	0.984	0.985	M	M	M	M	0.918	M	M	M	0.919	M	0.916	M	0.916	0.916	0.917	0.613	M	M	0.614	M	M	M	0.844
LPB	M	M	M	M	M	0.959	M	0.958	0.958	0.99	0.975	M	0.976	M	M	M	M	M	M	M	M	M	M	M	M	M	M	M	M	0.954	0.988	M	M	0.954	0.988	M	0.986	M	0.985	0.985	0.986	0.708	M	M	0.662	M	0.981	M	0.972
NFL	M	M	0.955	M	0.98	M	M	M	M	M	0.894	M	0.895	0.918	M	0.86	M	M	M	M	0.983	M	M	M	M	M	M	M	M	M	0.913	0.983	M	M	0.914	M	0.917	M	0.926	0.925	0.927	M	M	M	0.756	M	M	0.776	0.875
PA	M	M	M	M	M	0.979	M	0.977	0.977	M	M	M	0.975	M	M	M	M	0.964	M	M	0.499	M	M	M	M	M	M	M	M	0.976	M	0.461	M	0.975	M	M	M	M	M	M	M	0.974	0.904	M	0.644	M	M	M	M
POV	M	0.984	M	M	M	M	M	M	M	M	0.914	0.945	0.929	M	M	M	M	M	M	M	M	M	M	M	M	M	M	M	M	M	M	M	M	M	M	M	M	M	M	M	M	0.611	M	M	0.642	M	M	M	0.858
TEX	M	M	M	M	M	M	0.976	M	M	M	0.918	0.969	0.931	M	M	M	M	M	M	M	M	M	M	M	M	M	M	M	M	M	0.939	M	0.988	M	0.938	M	0.937	0.964	0.94	0.94	0.939	0.724	M	M	0.951	M	M	M	0.94
Number of populations	1	1	1	1	1	3	1	3	3	1	6	2	9	1	1	1	1	1	1	1	4	2	1	2	2	2	1	1	1	3	4	4	1	3	4	1	4	1	4	4	4	8	2	1	9	1	1	1	6
[truncated: 173 more columns]
