# Supplementary material for: Copy number and sequence variation in rDNA of Daphnia pulex from natural populations: insights from whole-genome sequencing
Source: G3 (Bethesda). 2024 May 21;14(7):jkae105. doi: 10.1093/g3journal/jkae105 (PMC11228840; doi:10.1093/g3journal/jkae105)
Supplement: jkae105_Supplementary_Data [file jkae105_supplementary_data.zip › File_S2_G3-2024-405073.txt]

Daphnia pulex reference sequences used to estimate rDNA copy number
>r18S:Accession AF014011
TACCTGGTTGATCCTGCCAGTAGCATATGCTTGTCTCAAAGATTAAGCCATGCATGTCTAAGTACAAGCCGCTAGACGGCGAAACCGCGAATGGCTCAATAAATCAGTTATGGTTCCTTAGATCCACTCCATCCTACTTGGATAACTGTGGTAATTCTAGAGCTAATACATGCACTCGAGCCTCGACTGCGGGCTTTCGGGCTCGCAGAAGAGGTGCTTTTATTAGATCAAAACCAGTCGGGGCCGGGCTTTCGGGCTCGCGCACCGTACCAATTTTGGTGACTCTGGATAACTTCACGCCGATCGCACGGCTTCGCGCCGGCGACGTATCTTTCAAATGTCTGCCTTATCAACTGTCGATGGTAGGTTACGCGCCTACCATGGTTGCAACGGGTAACGGGGAATCGGGGTTCGATTCCGGAGAGGGAGCCTGAGAAACGGCTACCACATCCAAGGAAGGCAGCAGGCGCGCAAATTACCCACTCCCGGCACGGGGAGGTAGTGACGAAAAATAACGATACGGGACTCTTCCGAGGCCCCGTGATTGGAATGAGTACACTTTAAATCCTTTAACGAGGAACCATTGGAGGGCAAGTCTGGTGCCAGCAGCCGCGGTAACTCCAGCTCCAATAGCGTATATTAAAGTTGTTGCGGTTAAAAAGCTCGTAGTCGGATGTCTGTCTTCGGCCGGGCGGCGCCGCTCTGAATCAAGGGTGTTGCGTTTCACGCTCTGGGAGCCCGGGTGTCAAAGCCCGACTCTCTTCACGGTCGGACAACATCGCCGGAGTGGTGGTCGGTGCGTCGTTGTTGTATCTGCGGCCAGAGTTGGAAAGTTCTTTCGGGTTCTTTTTTAATTTTGGTCGTAGTTGACTCGATTCGCTCCACCCAGTCAATCGTTCGGGGTGCCCTTCACCGGGTGTCTCGGGCGGCCGGCAACGTTTACTTTGAACAAATTAGAGTGCTCAAAGCAGGTGTATCCCAACGCCTGAATATCGCAGCATGGAATGATGGAATAGGACCTCGGTCCGATTTTGCTGGTCTTTTACTTTTGGACCCGAGGTAATGGTCAATAGAGACGGACGGGGGCATTCGTACTGCGGCGACAGAGGTGAAATTCTTGGACCGCCGCAAGACGAACAACAGCGAAGGCATTTGCCAAGAATGTTTTCCTTGATCAAGAACGAAAGTTAGAGGTTCGAAGGCGATCAGATACCGCCCTAGTTCTAACCATAAACGATGCCAACCAGCAATCCGTCGGAGTTACTCCAATGACTCGACGGGCAGCTTCCGGGAAACCAAAGTCTTTGGGTTCCGGGGGAAGTATGGTTGCAAAGCTGAAACTTAAAGGAATTGACGGAAGGGCACCACCAGGAGTGGAGCCTGCGGCTTAATTTGACTCAACACGGGAAACCTCACCAGGCCCGGACACTGGAAGGATTGACAGATTGAGAGCTCTTTCTTGATTCGGTGGGTGGTGGTGCATGGCCGTTCTTAGTTGGTGGAGCGATTTGTCTGGTTAATTCCGATAACGAACGAGACTCTAGCCTGCTAAATAGGTGACGGGTTTTATCAATTGAAACCGAAGGGAGTACGGAGGCGTCGGGATCAGGTGGCGGCGATTCGGGTCTCGGTGGGACTGGTTCCTTTAGTGAGGCAATCTCTCGGCTTGGTTTCGTTGTGCTTTGTTCGTCGGGTGTACGGCCTTCACGGGTTGGTTGCCTGGCGGATGAGGTATGGCGGGGCTTTGTCGGGAATGTCTCGCGGGGGCTGGCTCTATTGTTATTCGGTCGTCGTCATCCCCGGCGATACCTTCTGCTCTCGCGTCCGTCACGCAGTCTTCTTAGAGGGACAAGCGGCGTCCAGCCGCGTGACAGTGAGCAATAACAGGTCTGTGATGCCCTTAGATGTCCTGGGCCGCACGCGCGCTACACTGAAGGAATCAGCGTGTTTCACTCTCCCTGTCCGAAAGGACCGGGTAACCGCTGAACCTCCTTCGTGGTTGGGATTGGGGACTGCAATGATCCCCATGAACCAGGAATCCCTAGTAGGCGCGGGTCACTAGCCCGCGTCGATTACGTCCCTGCCCTTTGTACACACCGCCCGTCGCTACTACCGATTGAATGATTTAGTGAGGCCTTCGGACGGGCTTGTCGGGGTGCCGTCGAGTGGGGAGCAATCTCTGCCCGTGCGGTGCCTACCAACGGCGAGACTGAAAGATGGTCGAACTTGATCCTTTAGAGGAAGTAAAAGTCGTAACAAGGTTTCCGTAGGTGAACCTGCGGAAGGATCATAA
>r28S: Accession AF346514
ATCAGTAAGCGGAGGAAAAGAAACTAACAAGGATTCCCTTAGTAGCGGCGAGCGAACAGGGATGAGCCCAGCACCGAACCTCGCGCCCGGTTGAGCGGGTGCCGAGGAATGTGGTGTTCGGGAGGATCGTGCGCGTCTGTCCGGTATCTATCGTCCAAGTCTCCATGAACGGGGCGAGCAACCCACAGAGGGTGTCAGGCCCGTAGATAAGACGAGCCGAGACCGTGCATCGGATCCCTTCCCAAGAGTCGGGTTGCTTGAGCGTGCAGCCCTAAGCGGGAGGTAAACTCCTTCTAAGGCTAAATATCGCCACGAGACCGATAGCGAACAAGTACCGCGAGGGAAAGTTGAAAAGAACTTTGAAGAGAGAGTTCAAGAGTGCGTGAAACCGTTCAGGGGGTTAAACGGGTGGGCCCTCGAAGGTCGAACAAGTCCCCGCTCCCGGCACTTGGTTGTATGCCCTTAACGCTGCgTGGAGACTGCCTGAATTGGCGGCTCTCTTGCATAAGTCGTTCTGCGATCGCAATAGCCACGCCAAGGTCCGCAAGTGGGGGGCCTAGTAGGACTCCGCGACCGACTGGGTGTCTGTTACACGGGGCGTCCGTTAGCGAGTTTCGTGGTTACCTTtGCGGGTGCCGtGATGACGAGCGCGGCGTTTCCCAACAGTACTGCCCGGTCGTGACCTGTCTCCTCCCGGGAGGTGTCGTAGCTTTTTTTTGTAAAAGAGAAAAAGTTGCGGTGCTCAACCTGTGGAGGCCCAGAGCGGAGAGTAGAAGTCGGGTCCCACCCGACCCGTCTTGAAACACGGACCAAGGAGTCTAACATGTGCGCAAGTCGTCGAGAAATTATCAAACTAAACTCGCGAGGCGCAATGAAAGTGAAGCGGCCCCGATGAGGGTGCATCCGCGAGGGGTGATCCCGTCTCGAACAGAGCGGGCGCAACCCCAGGGCGTCCGAATGCTCGCGAGATCTTTCCCCCTTAAAAGGGTTTGGTCGAGTCGGCCGGACGAACCCAGAGCGCACACGTTGGGACCCGAAAGATGGTGACCTATGCCTGGCCAGGACGAAGCCAGGGGAAACCCTGGTGGAGGTCCGCAGCGATTCTGACGTGCAAATCGATCGTCGGAGTTGGGTATAGGGGCGAAAGACTAATCGAACCATCTAGTAGCTGGTTCCCCCCGAAGTTTCCCTCAGGATAGCTGGTGCTCGCAAAGAGAACAAACGGAGTTTCATCCGGTAAAGCGAATGATTAGAGGCCTTGGGGTCGAAACGACCTCAACCTATTCTCAAACTTTCAATGGGTGAGAAGCCCGGCCTTTTTCCTTGATTGAGGCCGCGGCAATTGATTTGAATCTGAGCGCCCAGTGGGCCATTTTTGGTAAGCAGAACTGGCGCTGTGGGATGAACCAAACGCCCGGTTAAGGCGCCTAAACGACGCACATTTCGGATCCCACGAAAAGGAGTTGGTTGCTAAAGACAGCAGGACGGTGGCCATGGAGGTCGGAATCCGCTCAGGAGTGTGTAACAACTCACCTGCCGAAGCAACTAGCCCTTAAAATGGGAGGCGCTATAGCGTCGTGCCTATACCGGGCCGTCGGTCGGCAGAGCGAATAACGTCCGTGTCAGCTCGAAGAGAGCGACGGCGCTGAGGCCCCGACGAGTAGGGGGGTCGCGACGGTGAGCGTtGAAGGGTTGTGGGCGTGAGCCTGCCCGGAGCCGCCGTCGGTGCAGATCTTGGTGGTAGTAGCAAATACTCCAGAGGGATCCTGGAGGACTGACGCGGAGAAGGGTTTCATGTGAACAGTGGTTGGACATGAGTCAGTCGATCCTAAGCCGCAGGCGAAAGCCGACCTAGTGACGGGCGTGATGTGTTGCATCTATCGTATGAGTAaCGGGCGTGGTTGTGGTTGAGTCGTGTGTCGGTGATTCTTCTGTGGTGTGCGCGAAGAGAAAAAATgTAAAGTTGCGGGGTCAAAGAAAACACATGAATAAGAAAGCTTGTGAGAATGATAGAAGGTTAAAGAAGTGTCTTTTTCCTTTTTTTTGATTTCTCTTAGCCGGTATTTGATTGTTTTTCTCCCGTCTCTTTTATTTTTCCTAGtACCGTTCATCGCGTTATGGCATCGCATGCTTCTTTCGCAGCGCCTTCGAAAATATGAAACCATGTATCGTATAACGTGAGACGCCACCCAGGTTAAGGCGAAAGGGAATCCGGTCCTGATTCCGGAACCAGGCTGCGGCTACGTCCGCGATAAAACGACTTTAACCCTCGTAATGTCACGGTCGCGGTAACGCGACACAAACCGGAGAAGCTGCCGAGAACCCCGGGAAGAGTTTTCTTTTCTGCTTGAGGGACCGAGACCCTGGAATCCCGTCGCGGGGCGAGAGGGTTATGGATTTAGCTGTCAAAGGCTATCCCGAAGAGCGTCGCGTTTCTGCGACGTCCGTGGTCGTTCTCGGCTGGCCCTTGAAAATCCGGTGGGAGGGTTACGTTGTTGGACGTTCGCGCCTGCTCGTACCGATATCCGCATCAGGTCTCCAAGGTGAACAGCCTCTAGTCGATGGATGAATGTGGGTAAGGGAAATCGGCAAATTGGATCCGTAACTTCGGGATAAGGATTGGCTCTGAGGGTCGAGGCGGTCGGGCTGAGTTTATCAAGCGAAGCCGTCGGCGGACGTGTCAGGCCTGGGTCGAAGTGCGTTGGTTGTTTCGAGCGTTGGTTTTTCTTTCGGGGAAAGCTCTCGTTTCGGGACTCTTTCGCGCTGAGGCTCGGTCCTCGGCCAGATCGCTGCCGGTGGAGCGGCTCGGCATCGTCTCCCGAGTGTTTGGCCCTCAAAAGTCGGGCGCTCGTGGTAGATCTCGGCCGCCATCGAACGACCAACTCAGAACTGGCACGATCCAGGGGAATCCGACTGTCTAATTAAAACAAAGCATTGCGATGGCCGCAAGTCGGTGCTGACGCAATGTGATTTCTGCCCAGTGCTCTGAATGTCAAAGTGAAGAAATTCAACGAAGCGCGGGTAAACGGCGGGAGTAACTATGACTCTCTTAAGGTAGCCAAATGCCTCGTCATCTAATTAGTGACGCGCACGAATGGATTAACGAGATTCCCACTGTCCCTATCTACTATCTAGCGAACCCACTGCAAGGGGAACGGGCCTTGTTTCGTCAGCGGGGAAAGAAGACCCTGTTGAGCTTGACTCTAGTTCGGCATTGTGGAGTGACATGAGAGGTGTAGCATAAGTGGGAGACGGGCTTTCGGGTCCGTCGACGATGAAATACCACTACTTTCATGGTCGCTTCACTTACTCGGTGAAGCGGAGTGGGCGGTCGCCCGGGTGGGATCTTTCACGGTCTCCGTCCGCGGCGTCTCGCTTGATTCTTGCATTGAAGCGCGAGCCGTCCCGGTAGGGGTCGGTGGGCGAGGCGGAGTTTTGTTTTGCCGATAAAGAGCTTCACGGCTTGGAGTCGGTAAGGCTGGCCGAGCTTTCTTAGTCCGCCTTCCATCTCCGGGAGTTTATTCGGTGGCGCGATCCGGGCTGAGGACATTGCCGGATGGGGAGTTTGACTGGGGCGGTACATCTGTCAAACGATAACGCAGGTGTCCTAAGGCTGGCTCAGGGAGGACAGAAACCTCCCGTAGAGCAAAAGGGCAAATGCCGGCTTGATCCCGATTTTCAGTACGAATACGGACCGCGAAAGCGCGGCCTATCGATCCTTTTGGCCATTCTGAGTTTGAAGCAAGAGGTGTCAGAAAAGTTACCACAGGGATAACTGGCTTGTGGCGGCCAAGCGTTCATAGCGACGTCGCTTTTTGATCCTTCGATGTCGGCTCTTCCTATCATTGCGAAGCAGTATTCGCCAAGCGTAGGATTGTTCACCCACCTACAGGGAACGTGAGCTGGGTTTAGACCGTCGTGAGACAGGTTAGTTTTACCCTACTGACGACCATAGAAGAAATGTTATTGCGATAGTAATCCTGCGAAGTACGAGAGGAACCGCAGGTTCGGACAGTTGGTTGGCGCACTTGGTCGAGCGGCCAGTGGTGCGAGGCTACGTCCGGATGATTATACCTGAAGGCCTCTGAAGGTAGAATCGATGCTGGAGGAAGGCAATGATACGCAGCGTCTTTTGACTCGTTTCGACGTTTTATCTGGGTGGCTATAACGAGACCCGTCTCGGTTAGAGATTAAAACTCGCTCCATCAGCGAGGGGGTTCCGGCCTTTTCGTTTCGTTTCGGACGAATGCCTGGTCGGCGCTTCATTCTCGAGCCGCGGTTTTCAGAGGGGAGGTTCGCTGACGGCTATGCTGGGTATCCGCTACGGGAATGCCAGTCATGCTCCGGTTCGCCTCcTTCTTTTTACCCGACTAAAG
>IGS1: 571 nt Accession L07948.1
ATCATTTGTAGACGACTCGAGTgCCGGCCGGGGTGTTGTACACGGTAGAGCAGTCCAAATTCACACTGCGATCTTTTGAGACTCAGCCCTTCAAATGAGACCGGAAGATTTGTCTTGCCAGATGAGACAAGTCCGCGATAAAAAATCTCATATGCTTGCGCGGCGGCTTGTCCAAGGCAAAGGCAAAAAAAAAGAAGGCAGAAGTCTCAATCGTTCGTCAGTTGTGTATTGTGGACTTGTCTTTTTTTCGAGAGAGAGAGAGAGAAAAAAAAACTTTGAAAAAAGTTAAAGACACGCGTTAAAGACAGATATAAAAAAAAGTAGCCaGCCGTAGAGCGGCACTCGGAATGTTTTTTTGGCCGTCAAATTTCATCTTCATATTGATATTGGCTCGCATTTTTTGCGTGGAGAACGACAGACAGGAATAAAAATAAGTTGGAAATGAAAAAAATAGCAAATTTTCAAAAAATGTCAAAAAGCTGCTGAGCTTTGGCCGAAAGATGTGACTTGATATCTATGGAAATGAAGTCGATCTGACGGGCGAAGCGAGACAGTGTCAAAAAGTTGAAAA
>IGS2: 3123 nt Accession L07948.1
GTGGTtGGCGGGACTTGGACGTATAAaGGCgGATGAAAAaAATGGAAATGGAAATGAAAATTTCTCGATTTCCGACGACGGTGTTTGGCAACGACTCTCTCGCCCGGCCACTGGTCGGCGCGAGAGAGGAGTGAGCGAGACCCGTCGATTCGAAAAGAGAAGCCGTCACACCGTCGAGGCGTGGCGGCTCTCAAGTGGGTTGGTCGGGCGTGTCGTGATGACTCGCGACCGTAAAAAATTCCCACTCAAATTCTCCCATTTCCGACGACGGTGTTTGGCAACGACTCTCTCGTCCGGCCCCTGGTCGGCGCGAGAGAGGAGTGAGCGAGACCCGTCGATTCGAAAAAAAGCCGTCACACCGTCGAGGCGTGGCgGCTCTCAAATGGGTTGGTCGGGCGTGTCGTGATGACTTGCGACCGTAAAAAATTCCCACTcGTCGAAaATTTTCTAAGTCCCAACTTTGAAAACGACGGTTCCTGAAAGTCGGCTGGCGGTTGGATGGGGCAATGTCCCCGTCCAATCGCTAAAAATGAGCCGGAAAACGGAGACATtATGCGGCGGAACATTAGTGGTTTTCCTTaGTATAGAAGAGGTCTCGATTCCTAAACTCGGAAAAATTTTCAGAGTCCCAAAAATTTTCGAAGTGTCGAATAGTTTGGTTTCTCGAATTGAAAATTTTTTTCAAATTTGCGACATTACGACAAGCAGCGATTGTAAAGCCCGGTCCAAATTTTTCAAACGAGTCTTACTTCTTGTTAGTCCGCCTGGCCGATACCAAAGAATGGCCGACCGTCGACTATcGGGCGAATAGACGGGTGAAAGAAATAAAGTCGAAGCCGGTGGTTGGATAGATATCGAAGGGAAGGCGAAAGAGGCGAAAAGGAAAGCGCaAAATTTCTTTAGTAGCTTCGACGCAAAAACTTTGGTATCGACGGGGAGCTTTGgGaAATGaAACGAAGACGCAGAATGGGAAGTTGTCCGaTTCGGCGTTaGTTGTAGTTTCATTTCCTCCGTaGCAAAGCTtCTTTCCGCCCGCCACTTCACATGATTTTAGTTTCGATTCCGTTCGATCGCGCTTGCACTGTCTTTGTTTTTTTTTCACTGCTTGGATCGCGGCTTTGCTCTAACCAGTTTAGCCCCATGCGATCAAAAAGTCTTAAAAAAAACCGTTGAACGGAGACGAACTCGATGAGCTGTCGGTGTGTGAAATATCATTCCTTCGGTAAAACCGTTTTCGAAATTTCCGATGGTCGGTATgTGTAAAAATATATCCGAACCGCGATGTGGACGGGAATTCAAACGCCCGCTTCACCGATTGGTGCGACAGCTGAGAAGCTCGTCACTCGATCCAACGACTCTTGGTCGAAAAGTTCAGAAGAGGTGCGCGCGTCAAACATTTTTTTGGTTTCGGACGTTTCGTTTCTTCGGCACGTGTGGTTTGTCTGTGGCCGTCTGTGAGAGAAATCGGACGCTTGTTCTTTGTTATTTTACCGTAACAAGACAAGACGGGAAAGATTCTTTCTTCCAAACTTACGGCATcATAACCATCAGCGTTtACcGTCAGCGACGATACGGAAGAGAAAAGAAAATGGTGCGCGTCTTTTCACTTTTTGACACCGTATCAAAAAAATACGTCAGCGAAATGTGTGTGTGTGTGTGTGAGCCGAGAGATAAAATAAAAAGCCACCAAACAGAACGCTTTtAAATTATTTCGTGCGGCGTGCGCATATTTCACATTTTGCGTTTGACGGAAGCTCGTTGTGTGGAACACAGAAGTGGAGATGGACGGAGTTGAAGGGGGGCGAAGACGGCCCGGTCGGACAAAGTCAAGAGATTGAaATATACGAGAGAATTGGGTGGAAGTGATGGCAAATCTATAAAATTCAAAAATCGGATGAGATGCGAGgACCGCAAAATGTGGcGTCGACTCTGACTCTCTTTTACTACGAACTTCCcTTCGAcGGAAGATATCGAGAGCTGAGCTGAGCGCCCGCTGaGTATGGCcGGcGTAATTACAAACGAGTTACGGTTGGAGCTATATCGATTGTACGTATCCCGAACGTTCATCGAACAAGCCAGATCAACTCGGCGCCCGGTAAGATGTACGCTCAGTTATGGCCATGACACACGAAGGGAGAATTCAAACGGCTGTGAGTGTACGGCCCGCCCGGAGTTGTGTGTAGGCAGTGACCTCTCAAGAAAAAACGTAAAAAATTTTTTTTTGACAGTCACCGGTCTGCGACAAGTAATCAGTACGAAACTTGGGTGCAATGCAAAAAACATTTTTGAGAATCCTTGCTTGACAACAACGAATCTAACACGATAAAAAAACGATCCCCATCGGTGTACCGCTTGCTTTTCTCGCGCTTCGGGAGATCGCTTATTCAGCTGCCCTTGGAATATGTTTCGTTTCGTGCATACTTGATCTCGGTCATTCTTCGGGTGAACTCTTAAAGAATTGCGCACTTTTATAGGGGTAGTCTGGTTGCTTGTCTCGACTTGAAATGATTTGTTTTTTCCGCCCATGACTTTCTATACGATGCCTCTATGCTGGCCTCTGACCGCGGTTGTTCCGAGTTTTCTCTTTCTCTTCGAAAGTCTTTGCGGAAAATTCTGCCTCGTGTGACCGTTGAGCGGTGAGGTGTGTGTGTGTGTGTGcGTCGTGCGGGGTGATGCGAGAGTGTGCCTCGGCGGTGGAAAAATAAAAATAAAACTCTGAGCCCACAAAAATTTAAAAGATGTATGCTTGTCAGCTTAGTAAAGCAGGCTTGACTTATGAGCATACAGCACGCCACATATGACCGTCGAAAACGTAATACGGGAAAAAAGTTGATGAATATATCAAGACCGGTCGAATGAATCCGATTCACTTTGGGCTCATAGACCGTTGAATGGTCTTTGACTTTGGAAATTGAAATGAAAAAAATCCAACAAACGGATCGGATCGGTGTTTCTCTTCACTGGGACTCGCTGTGACACGCCAGGCGTTGCGATCAAAAATTTTAGTTTCCGAAGAAAAAGAAAAAAACGAAAAACGTGTTGATTTGGTGTGTGTTTGGTGATGCGTGGGCGAAATAAAAACCCGCAACTCGCCGGATGTAtATCAAACAAACATACACGAAA
>DAPPUDRAFT_109004|EFX74322
AATGAAGCACGACAAAAGAATCACCAAGAAGTTCTGGAGGAAAACAAACGAAGCAAATTACCTACAAACTGGGAAGCTAAAAAAGTCCGTGCTGATTGGATTTTACAGACTGAAGCTCAACGAGAAGAGGCTGCAAAACTTGGCAAAGACTTTTCACGCACAAAGTTGCTGGAAGTTGGGGCTGATGAAGCTGAACGTAAAGAAAGAAGAAACATGAAAAAGAATCCAGATAAAGGATTCGCAGATTTTGAACAGGCAACATTTCGCCAATATTCTAGGTTGGTCCAAGAAATTAAACCAAATATGGAAGAATATGAGAAGGCAAAAGCTACCCTGGGTGATGCATTTTATGCTGAAAAAAATACAATCGTTCATGGATTGCATAAAGATTCTCCTGAAGCCATGAATCGTATGGTTGAAGACTTACACAAGCAAATTGAAAAACGAGAAAAGTACAGTCGGCGTAGACGTCATGACGATGACGCAGAAATCGATTATATTAATGAGAGAAACATGCGCTTCAATAAGAAATTGGATCGTTTCTACGGGGAATTTACTACAGAAATTAAGCAAAATCTTGAGCGTGGTACAGCCATTTAA
>DAPPUDRAFT_219129|EFX66208|EFX66208TCGCCTTGGGAAGAGGTGCGTAAGGAGATGACCGATGAGAAAGGTCTAGCACCTGAAAAAGCTGATCAAATTGGGCAGTACGTTCTTCGTTCTGGCCAAGATGACTTGGTTGAGCAACTGTTAGCCGACCCCAAATTGAGTTTATCCAAGTCGGCGATTGAGGGCCTTGAGGCTTTGAAATTGTTCTTCCGATACGCAGAACTCTACGGAGTTAAGAAGCGTGTCAAGTTTGACATGAGTTTAGCCCGAGGATTAGACTACTACACCGGAATAATCTACGAGGCTGTGTTAACAAGTATTTTGTATATATTTTTGTACATTAAAAGACAATCCTATTTTATATCCATTTTTTTGTTAGACCAAAACCCTGAAGAAGGAGTCGGTTCGATTGCAGGTGGCGGTCGTTACGATAATTTGGTTGCACTATTCGATCCTAAAGCGAAGGCCGTCCCGTGTGTCGGTGTTTCGATCGGCATTGAGCGGATTTTGGCGATTTTGGAGAACCGAGAGGCCAATCTTAAATTGCGAACCGTCGAAACCCAAGTTTACGTTGCAGCTGCGCAAAAGAATCTCTTGGAGGAAAGGATGAAAATTTGTGCTGAGCTCTGGGATAAGGAAATAAAG
>DAPPUDRAFT_230293|EFX87864
ACCATCGGGAACACAGTGAAAAGAAAGCCTAAAATTCCTTCATCAAATATTGGATGCTACGATCATGTAAAGGGATAAAAAAAATACACGCAAATGGATTCCAATCAAGCTCTTCAACCCTCTATCACAGACATGAACCGAATTTTCACCCTTCTCTTTTGTTTTTCTAAGCTAAACATCAAGGGAATGAGGATTAGCTCCCCTAAATATTATTTTTAAGTGGAAAAAAGGAGAGTTATCTAGTTTTGCGCTGATTCATCCTCGGCTTGACGTGCAAGATGATAGCCCCTGCTGTTACTGCTAAAGCCTCGTCCTTTACGTTTTGCCAGGTACCAGGCTACAAAAAAGACTGTCGTGATAAAAATGGTGCATCCTAGAACTATGTACATCAGGGAAAGTGGATTCGACTCGATCAATGCGCCTGTTACCTGTATCAACACGGTAAACAAAACAGACGGGTTATAAATACGTAGTGGAAATCATTAGCATTTAAATTTAACGTACCGTTGGGAATATCATCTCTCCCATTGAAGAAGCAACTGAGAAAGCCGCAGAAATCCGGTTAGTTACAAGCAGGTGTGTTTCGGTCCAAATGAAGCCTGTTGCGAAGGTTGAAGCCATTCCTACGCCAACCAAGGCCGAACCGACGTACAAAATAGTGGCGTCCGTCT
>DAPPUDRAFT_231048|EFX79333
GCTTACCGCTGGATGATTGATTCACGTGACGAAGCTACTAAAGATCGTTTAGATCGTCTGAGGGATCCGTTCTCGGTCTTCCGCTGCCACACGATTATGAACTGTACGAAGGCGTGTCCAAAAGGCCTGAACCCGGGAAAAGCTATTGCCGAGATCAAGAAGCTTTTGACTGGTTTTGCCACCAAACCAGAACCAACAATGAATCCCGCTGGTTAAGGAAATTTATCACGCGCACATTCGCAATTTGAGAAGGGGTGTAGTTGATTTCAGCTCCGCGTTTATTTTACAACCTAAAACGACACACTTTGCCCAATTCTCCTGTAGTTATGAACGAGAAATAATATAAGATTTTGGATGTGTTTCATCTGGAGTCATAAAATTAAAAGACTGTAGACCACGTAAATAATTTTGTTCATATGCGTTGCCCGTCGCTTTGCAATAATGATGCCTTATCCGCTGCATTCAGTTTAACCTGAAGTCGTTTCATACATCTTAGTGAGGTGGAACTTGATGCCAGAGC
>DAPPUDRAFT_231081|EFX78542
CTTTTTAGTCTGGCAAGTCGGCCATTGACAGTGCGTGAAAGTAAAAACCCGCTTGCTGATCGGTAAATATCAGATACATCCACGTATGTATGTCTTGTTAATTTTAACGTCAGCGTCTAAATTATTTGTGCAAGTCAAAATTTACAATTGTATTCAGTCCAGTACTGTGTGTCGAAAAATTTGCTTCTTGTAAATATACCGTAAACAAGCTCGTTCATTTCGGCTTGATAAATACTTGTAGGATAATTTTCTCCTATATTGATTTATTCTTCGTGTTGACTAAACGTTAAATCGGTTCTCACGCCATACAGATTTACTTGCTTTCAAATCTTTCTAGATTGTAGTTTGATTGTTATTATTACATGACTTGTTTGATGAATATTAACATGTCATTTTTTCCATTTTTCAGACCACCATGGGTAAGATCATGAAATCAGGAAAGGTCGTGTTGGTCCTGGGTGGACGTTTTGCCGGCCGAAAGGCAATCATAGTCAAGAACTATGATGAAGGAACCAGTGAGAAACCTTACGGCCATGCCCTTGTTGCTGGAGTGGACAGGTATCCCAGGAAAGTCACCAACAAGATGAGCAAAAAGAAGGTTGCCAAGAGATCCAAGATCAAGGCCTTCGTCAAG
>DAPPUDRAFT_299674|EFX70621
AAAACGATAGTCTTGATAATAATAGTCATGAGGAACCTAGCGATGGCGGTGCCACAAGGTTACCTGAAACGACCCAGAAGAAATTCACAAAAGCCCAAGCAAGACACCGGTACCGGAAGGGAAAAGCAAACTAAAAACGCGAGTGTCTATTCAAATTATACTGCCCATTGATTTCTTTTTCCTTATACAAATATTTCACTCATTTACTATTCCAAATTACTAACCAAATTACTAACCATAATGCTTCATCCATCAATCTATCAAAAGATCAAGTTCATGACATAGATGGCAGCGCAATCCTGTTCTAGCAGACAGTACATTTGTAAATACAAGGGAAGTTCAATGACATAATGCGTGTGATGCTGTCTGTCTTGTCTCGGGTTTGTTTATCTCAAACTTTTATGATACACCACGTCCTCAAACGATTAGTGTGGGGCCCTAGCTACTCTTCATAATTTCGCTATGTTTGCCCGATCGACTTGTTAGCCTCTAGTCTGTACTTTTTTTTAAAAAGCGTGTCAGTAGCATTTCAGACATCCAGTGAACAGTTTGTTTTCGAGGTAACGCTTCAATTT
>DAPPUDRAFT_301461|EFX68441
AAACGTGTTGTCGTGACCGGGATAGGACTAGTTACTCCACTGGGTTGCGGAGTTAATTATGTTTGGAATGCATTATTAGCTGGGAAATGTGGTGTTCGAAAACTTGAGAGCCCAGAGTATGATAAAATTCCATCTAAAGTAGCTGCTAGAGTACCTGGATTCAACGCAAGTGAGTACGTCACTGCAGCCAGTGAAATTCGCACCATGTCGCCAGCTTCACTATTTGCGTTAGCAGCCTCTATCGAAGCAGTTAAAGATACTGGCATCGTAGATTTTTCTACTATTCGAAAGAGAACAGGTGTTGCCGTAGGTATGGGGATGTCTGATTTAGAATACATAATTGAAACTGCCAACATTCTCAAGAACAAAGGCCCATCCAAAATTAGCCCTTACTTTGTCCCACGGATTTTAACCAACATGGCTGCAGGCATAATAAGCATCAAGCATGGGTTTCACGGCCCGAACCATTCAGTTTCCACAGCATGTGCTACTGGTGCTCATTCTATAG
>DAPPUDRAFT_302528|EFX82447
ATTTTTCTTCTGACGGATGTACTGTTCGCCCAAGCAAAATATGACTACCATCTCAAACACGGTATCGACTTAAAAATTAACGGTAAAGAAGGAATGCTAGTCTTGGAATGATGGCCATGATTGTGTATTATTATTGTCACCATATACAGCCAATTTTCTCTATGCTAATTTAACTAATGTAATTCTACTACCGAAGTTATTATTTCTCACTCCTCTCCATCGACGAAACATCCACCGAATCATAATTGTCCTCTCCGTATTTATTATGGAGAGTATTTTCAAAACATCATCGGTGTATGTTTTCGTCGTCTAGTAGTACATATTGGAATTTAAAAAGTTGAGAATTTGTCGGTAGGACTACGATTTCATGTCAGGTCTACGGAAACCATTCTCCGCACGAGTGTATGGTGACGGGGTTTTCTTCGAGGTTTAGCCGACTGATTCGCTGACATATTTCAATGCCGCTATGCACGTAACCGAAGACGGTGGTCATCTGGCTGTTGTTGGGATGATCACGACATATGATGGAGAACTCTGAGGAAACAAAGACACCTCCAATCGTTCTTCCGCGATGCCGCATACGTAGGGCACCTACAGACTCGTCCAGAGTTGATTGGTCGGCAATGAAACGCTGTGTTCTTCCATCCTGCCACCC
>DAPPUDRAFT_305636|EFX88357
ATATTTAAATAAATATATTTTTTTATACATTTTTGGCAGCACACTGTTAAATTGTAATTAATCAACTGTGTTGTTCGTGCAACTTTGGACGTCTGCAATCAAAGTTTTCATTTGACACGTGCATTTGAGTTAGTTTTGATTTCAGACAAATTATTAAATTCGAACGTTATTTTGTTCTTAAAATGGGACGTGGACGACGAGGAGGGCCTAAACGTGGCAATTACAAAAACCACGGTTCCCGTGGTAACAAATCAACTCGTGGTGGAGGTAACTTTAAAAATAAAAGGAAATTTAATCAAGATAGAGATGGGAAAAAAGATGACACATCTGAAAGTAAAAGACAAAAGCTTCAAAAAGAAAAAGAGGCTGTGCCTATTATCGAAGAAGAATCATCTAGCAGTGAATCAGAAGAAGAAGTCAAACCTTACACACAGCTGCTGTCGATGTTTAAATCCAGTAGTAGAGCACAGCAAGTTTTGACATCTGATGAAGAACAGTCAGATGATGAAGAGGAAGCTGAAGATATGAATGACCAATCTAATGAAGATGACATTGGCAGTGAAGAAGAAGATTCAGCTCAAGAAGATGAGGAAGTAGGAGAAGAGGAAAGTGGTAGTTCAGTTGGTGTTGCTGAAGAAATTGACGAGGAAAATAGTATACATGAAGATCTTGAAGTTGAATCAGAGGAAGAAGAACATTCTGGTGATGAAGAGGAAGAAACATTATCTACTGATCCCTTCCACCTTCATTTCGACAGGGAAATAAATGAAAACCTTTTAGAAGTCCTGACATCGTCCAAGCCTTATGAGACTCAAGAACTGAAGTGGAAAGCTCTTGAAAGAATGGTGGTTCACCTGCCAACCAAACCTGAAAAACACACAAGTCAACCAAAGCCTACATTACTAGGTGAAACAATAGAAAGTTATGTCATTCCTGGTAGTCTACCTGTATTGAAAAATGGAATCCCCTTGAGTGAATACGGTGTTAAATTGCAGTTATGTTCTAACCTTGATACGAGGCCACTCTCGGACAACAAACAAACGGCTGAAGAACTGCTCTCTCCCTTACAGCATGAGCTTTTCACTCTCGCAAATGAATATCGCGACGTTTATTATCCTGAAATGAATCATTTAAACAATGATGAGATTAGAACAGTTTACTGCCTTCATTCGTTGAATCATGTAATGAAATCGAGAGACAAAGTTCTTCTTCACAACGCCAAATTGAAAAAGGCCAAAGAAAATGGCGTAGCGACCGATGAAATAGAATACAGAGATCAAGGATTAGTCCGTCCTCGAGTTCTAATTATCGCTCCTCTCAGAATCTCTGCAGTGAA
>DAPPUDRAFT_306296|EFX76153
ATATTGAAATCGAAGCCCTTCATTTGCTGTTATCGAAAGGCTCAAATGGTCTTCACCGTGCAATACAACTACCCTACAGGACGAAAACGCACACCATAGTTAAAAAATCTATTGAAATCAGCATCTCTCTCTGGCTTGGAAATTTTGTCAGAGCAAATCGAATCGCACAAGGTTTACCGTTGAGCCTTCTATTGGCTTACCGTGCAAACTTTGCATTTCTTCGATCGAGAGTTTTAGAAGTTTACGAACGCGGCCATTGGTCACCACAAGGATCCAAGTTTCCTCTTGATAAACTGTCACGTTATTTATTGTTTGATACTACACAGGAAACCGCCAATTATTGCGCTGAGCATGGTCTTTTGCTGGATGAAACGGGTTCTTTCGTAATCTTCAAAACCGGGACCACATTAAAATCAAGCGCATCTTCTCAGTCAAACAACGTTTGCGACAGAGCAATTGAAGAACAATTGAAAAATGTCCGAATTAGCAACTTGCTATATGGACAGAGCATTTGAATTGGCCAGAGAAGCTTTATCAGTCGGAGAAGTTCCCGTTGGTTGTGTTTTGCATCTTGAAG
>DAPPUDRAFT_306457|EFX87668
AACGCGGGACTTTCCACATGCTTTTACCGTAGTCTGCTTGTCCAGTGGATTTTCATTGCTGACGTAAGAAACGCTGCTGTCCCGGCATCACCTTATTTTTTGGATAATCCCTCACATTTATTCTTTCTTCTTAATACGTTAGGTAATTTAGAAATAGAAAAAATTTCTAGCTTAGATAACATAATCTTTAACGTGGAAGAAAGCTGTAATTTCGCTAGCTAAAATGTCGGTATTGCTCACTATCCACCTAGGCTGCCATCGTGAAAAATGCCCTTATTTTGTCGGTACTACGGTCAAAAATATCCAGAAGTGGATGATGTAGTGATGGTGAATGTGAGATCAATTGCTGAGATGGGAGCTTATGTGCACCTACTAGAGTACAACAATATTGAGGGCATGATCTTGCTCTCTGAGTTGTCCAGGAGGCGTATCCGTTCCATTAACAAGCTCATCAGAGTTGGTAAAACAGAACCAGTTGTAGTTATCAGGGTTGACAAGGAAAAAG
>DAPPUDRAFT_306670|EFX75702
GATGGGATCGCATTCAAACTATCGATTCCTTGCTGCGTAAAGGTGGATTCAAGGGTTTAGTTACCCACGACGTCCGTCGCAACATCAAACTTGTCCGATACCGAAGCGAAAAAGTGTCTGTTTCGTGGCAAGATTACTGGACTCATTGGAAGAATAACGGCAAATGCTAGGAGATAAAGTTGGCTACTAGATGTATAATTTGGCTTCCAAATCATCCCACCCCATCGTCCAGGGTTCAGCAAATGGACCGGAGTTTTGAACAAGAGCCAAGTCAAATTGGAGCTGCATTTTGATGACTGCTTACCATAGAGAGAGCGATCTGCACACATTAATGAAGTAAAAATGGAAATAGCTGGAAGCCTGTAGTTTGGCCAAAGGAAATCAAAGCCTAATAACTTTAATTGTCTCGTGCGTATGGTCAATTGGAGAAAAAAAAAATAAAACGTGTGCGGATGGTGTGGAACGGTACTGCCACGTGCCTCAACCTTCTCGATTCTTTTTTTTTTAAAATAATAATTAGAATCCCCTTCAATCGTCCCCCATTTTCGAATCAACTGTTTCAGCATCGATTTCTCATGTTAATCATTCGGCTCCTATTTTTTTCGTTCTAAAAATCGTGCTGCTAGCGTGAATTCATTCTCGATGTCGAATAACGGTCTCCTTAGCTATGACCGCACTTTCTTCTGTTTTTGTTGCATCTCCTACCCATGTGTTCTTGTGTCCTATCTTTACATTTGTGTAGCTACTCTCAGTAGTAAAAGAAGTGTTCTAGGAAAATGTATTATTAACATGACTAAATGAGAAACATCATTGATCTTGCTGGTTTAACCGGAAGAAGGCCTTTTGCTGGTAATGCGTGACAACAGTTGCCAAAACGATATTCACTGCTAAAGATTTGGCGTAAAAGCTGCTCTTCTTTTGGATCAACTGCTGCCAAAATTTGAAGAACTTGGGTCTTTCTTTAGTCAGTGAAGGTATGTAAGTAGTCCCCATCCTCTGTGCTTGCTGCA
>DAPPUDRAFT_309373|EFX70582
GAAACTGACTATGCATGCACCATTAGGCTGCCATCTAGTGAATTTGCCAGAATTTGCAGAGACTTGAGTCAATTTGGAGAATCTATGGTCATTTCCTGCACCAAAGAGGGTGTAAGGTTTTCAGCAACAGGAGATATTGGTACTGGCAACATCAAGCTTGCCCAGTCTGCTAAGGTTGACAAAGAAGAAGAGGCTGTCGTCATTGAGATGCAGGAGCCCGTCTCTTTGACATTTGCTTGCCGATACCTCAACTCTTTCACGAAAGCCACTTCCCTTTCGAAATCCGTTCAGCTTTCCATGTCCCCTGAAGTCCCCCTGGTCGTCGAGTACAAAATCGAAGATATCGGCCACGTCCGTTATTACCTAGCCCCTAAAATTGAAGACGAAGAAGCTGCCTAATTTTTGTATAAGATCACCAGTGGCGCACCTCAGTTCTATGATGGCATTAAAAATCATACACTTTTTGTATTCCTAATTTCCGTGTTGTCTGAACTAATCTTCAGTTTAGACTATTATTGAAGCCATTCATTATAGCAACATGGTCTCTGCGTGATTGAGATAGCGAGCGGTGTCCAGAAGATATTCCGCCCCACTCATTACCTATTGTCAAGTTCAGCAAGTAAGCGAAGTT
>DAPPUDRAFT_319994|EFX78954
GAAGCGCCAAAGCCTGTTAATGGTACACCAACATCTGCTAAGCCAGTACTTAAAAAAGCTGAATCGTCATCTTCAGAAGAGTCTGACAGTGAAGAGGAGACAAAGCCTGTGCAGAACACTAAATCCATTATTAAAACACAGCCTGTTTTAATTAAAAAAATTGAAAAGGGATCCAGTTCTGAGGAGTCTGATAGTTCAGAAGAGGAGTCCAAGCCTGTGGTCAATTTATCAAAGCAAGTTGTCAAGCCTGTCGTTAAAGAAGATAGCAGTTCTGATGAATCTGATAGCTCTGAAGACGAGACACCTGCCAAACCAACAGTTGCTGTTAAGGCGGCTGTTGCTAAAGCAAACCTTAAGAAAGAAGAAAGTTCGGAAGAGTCCGATAGCTCTGAAGATGAAAAGATTGTTGCTGCTTCAAAAGTTACGCCTGCTAAGGCCCCGGCTAAAGTTGTAACAAAACAGGAGAGTAGTTCAGAGGAATCGTCGGACAGTTCTGAAGACGAAAAACCAGTTCCCAAATCGACTCCACTTCGCGCAGAAACTAAGGCTCCAGCAAAAGAGGAGAGTTCCGAAGATTCCGATAGTTCAGACGAAGAAACTAAACCAACCGTTGCTTCAAAACCAACTGTCGCTTCCAAACCTGGAAACGCTAATGAGTCGGATTCAAGTTCGGAGGAGTCGAGTGACGAAGAGCCAGCGCCAGTAAAAGCCACTCCATCCAAGTCTATTGTTTCTAAAGATGCCGACAGCAGTGAAGATTCGGAGAGCTCTGACGAAGAAACTACACCTACGAAAACAAAACAGAATTTGTCGATGGGTGCGGGAAATGACAGTTCACAGAA
>DAPPUDRAFT_331812|EFX66710
GTGTTAATGGTTTGTAGACATGCATTTAAGTTTTTAGACAATGAAGAACGATTTGGCTAACTGTCCATTGGTATTCAATACATTTAGTTCTGGTGCATCACAGACTGTAAAGACTTGACTTTACAATCAGTAGTTGGCGACGTAGCCGGTGACAATTACACATACTTCACTTTGAGTTATGACGGACCGATCAGCTTAATCCTTGAATCCTTGTGAGTAGCACTTTAAAGATCCAATGTGCAAATAAACAAAAAATTTTTGAACTTATTCAACTATTATTGTGTATGTTTTTAGGGAAGGTGATGCAGATTTATACATATCTCAGTACTTATTGCATCCTTCCTACAACACATCTGAATACTGCCTGCATTCTGCCACATGTGGGACTGATCGAGTAGACATACCTTCAAGTTTCCAAAGACCAATAGGCGTTGGAGTGTATGGCCATGGGCTGCATCCTTCAACCATATTTCAGCTGACAGTTGTGCTAAGAGATGAATTTGATCAACTGAAAGAAGGTTTTGAAAGTATTTTAGATATAGAACCCTTTGAAACAACAAGAGTGGGAGGTTCTGGAAACACAGGTTACAGAATTCCTCAGGTACTATATTTAGTTGGATTTTATTTTGTTCTTTAAAAAAATAAATATTGCACCTTCTAAATTCAGAGTGAGGACCAGTCTGTTTTTTCGTCAATGCTGTGGACATTTTTGGAGATTCTATTGGAAGTGCTTTTTGCTTAGTTGACAGAAAAAAAAAAAGCCTCAAAATGCTTGACTTTGAAAATCAAATGTTTCTGGACATTTTAAATGAAGATGGGCTAGTGATAGCTGCAAAAGGGATAGGTCTAGAAAGTGTTTTCATCAATTTGTTAAAAGTGTACAGTGATGCTGGAAATTTAGTGATAGTGCTGGGTACTACACCAAAAGAGGAAGAATTTTTCACTGGAGAATTGGATTCAATGGGCGTCAAACCTTTACCCAAGCTCCTTACATCGGAGTTCAGTGTTAATGATAG
>DAPPUDRAFT_63503|EFX68012
GCTTCCAGGGAGTTTCAAAAACGCTCTCATCGGGCCGAAGAGTATATTCGACTTGTAAAGAATCAACTGGAACTAGCCGTAACCCAGTGCATTCAGGCCGCTGGAAACGAGTGGCAGCCCAGCGTTCAAAAGATGTTGCTTCGAGCTGCCCAATTGGGCAAAAGTTTCCTGTTTGACAAAATCGATCCGGAGCTATTTGTCGGAATTTGTCAAACGTTACGGATCTTGAACGCAGTTCGCAATTACAAAATTGCACTACCGCTGACTTTCCAGCAATACGAGCAGATGGGAAAGACAGTTTTACTGAATCGTCTCATACTGCGGCGCCAATACAGCATAGCCATTCAAATATGTCAGTATCTGCAAATGTCGGAAGCTGAGGGCATACCACGCGTTTTAACAGAGTGGGCATGTTACAAGATCAAACACGGAGTTGGAAAAATGGATGCAGAACAGCTGGCCAACGAAATTTCTACCAAGCTCGGCACTGGATCAAAAGTCTCGTACAGTAGTATTGCACTTAAAGCAATTGAATGCAAACAAGACAAATTGGCAATCAG
