# Supplementary material for: Copy number and sequence variation in rDNA of Daphnia pulex from natural populations: insights from whole-genome sequencing
Source: G3 (Bethesda). 2024 May 21;14(7):jkae105. doi: 10.1093/g3journal/jkae105 (PMC11228840; doi:10.1093/g3journal/jkae105)
Supplement: jkae105_Supplementary_Data [file jkae105_supplementary_data.zip › File_S5_G3-2024-405073.txt]

Sequence of 55 rDNA haplotypes based on 222 SNPs in 169 Daphnia pulex individuals from 10 natural populations.

>BUS01 
GATAGGACACCTAACTTGTTCCGTTTCCGGAAAATATCTGTGTTGACCGACCACGGCACCCGGTGCTCCCACACACGACTAGATGTACTCGAGACGTGTACAACAGAACAATAATTAAAATTCGGGCCGGCTACTTGGACTTCTTGTGGGTCGTAATTCGAAGCTGTCCGCCTATGGAGACCATCAAATCTTGGGGTTGTCGACCTCGTGCCCGGGGTAGTC
>BUS02 
GATAGGACACCTAACTTGTTCCGTTTCCGGAAAATATCTGTATTGACCGACCACGGCACCCGGTGCTCCCACACACGACTAGATGTACTCGAGACGAGTACAACAGAACAATAATTAAAGTTCGAGCCGGCTACATGGACTTCTTGTGGGTCGTAATTCGAAGCTGTCCGCCTATGGAGACCATCCAATTCTGGGGTTGTCGACCTCGTGCCCGGGGTAGTC
>BUS03 
GATAGGACACCTAACTTGATCCGTTTCCGGAAAATATCTGTGTTCACCGACCACGGCACCCGGTGCTCCCACACACGACTAGATGTACTCGAGACGAGTACGACATGGCGGTGACTAAAATTCGAGCCGGCTACATGGACTTCCTGTGGGTGGTAATTCGAAGCTGTTCGCCTACGGAGACCATCCAATTCTGGGGCCGTCGACCTCGTGCCCGGGGCAGTT
>BUS04 
GATAGGACACCTAACTTGTTCCGTTTCCGGAAAATATCTGTGTTGACCGACCACGGCACCCGGTGCTCCCACACACGACTAGATGTACTCGAGACGAGTACAACAGAACGATAATTAAAATTCGAGCCGGCTACATGGACTTCTTGTGGGTCGTAATTCGAAGCTGTCTGCCTATGGAGACCATCCAATTCTGGGGTTGTCGACCTCGTGCCCGGGGTAGTC
>CHQ01 
GATAGGACACCTAACTTGATCCGTTTCCGGAAAATATCTGTGTTGACCGACCACGGCACCCGGTGCTCCCACACACGACTAGATGTACTCGAGACGAGTACAACAGAACAATAATTAAAGTTCGAGCCGGCTACATTGACTTCTTGTGGGTCGTAATTCGAAGCTGCCCGCCTATGGAGACCATCCAATTCTGGGGTTGTCGACCTGGTGCCCGGGGTAGTC
>CHQ02 
GATAGGACACCTAACTTGATCCGTTTCCGGAAAATATCTGTGTTGACCGACCACGGCACCCGGTGCTCCCACACACGACTAGATGTACTCGAGACGAGTACGACATGGCGGTGACTAAAATTCGAGCCGGCTACATTGACTTCCTGTGGGTGGTAATTCGAAGCTGTTCGCCTATGGAGACCATCCAATTCTGGGGCCGTCGACCTCCTGCCCGGGGCAGTC
>CHQ03 
GATAGGACACGTGACTTGATCCGTTTCCGGAAAATATCTGTGTTGACCAAGTGCGGCACCCGGTGCTCCCACTTGAGACTAGTTGTACTCGAGTTGAGTACGACAGAACAATAATTAAAATACGAGTCGGCTACTTGGACTTCCTGTGGGTCGTAATTCGAAGCTCTTCGCCTATGGAGACCATCCAATTCTGGGGTTGACGACCTGGTCCCCGGGGTAGAT
>CHQ04 
GATAGGACACCTAACTTGATCCGTTTCCGGAAAATATCTGTGTTGACCGACCACGGCACCCGGTGCTCCCACACACGAGTAGATGTACTCGAGACGAGTACGACAGAGCGATAATTAAAGTTCGAGCCGGCTACATTGACTTGTTGTGGGTCGTAATTCGAAGCTGTCCGCCTATGGAGACCATCCAATTTTGGGGTTGTCGACCTGGTGCCCGGGGTAGTC
>CHQ05 
GATAGGACACCTAACTTGATCCGTTTCCGGAAAATATCTGTGTTGACCGACCACGGCACCCGGTGGCCGCACACACGACTAGTTGTACTCGAGTTGAGTACGACAGAACAATAATTAAAATACGAGTCGGCTACTTTGACTTCCTGTGGGTCGTAATTCGAAGCTCTTCGCCTATGGAGACCATCCAATCCTGGGGTTGACGACCTGGTCCCCGGGGTAGAT
>EB01 
GATAGGACACCTAACTTGATCCGTTTCCGGAAAATATCTGTGTTGACCGACCACGGCACCCGGTGCTCCCACACACGACTAGATGTACTCGAGACGAGTACAACAGAACAATAATTAAAGTTCGAGCCGGCTACTTGGACTTCCTGTGGGTCGTAATTCGAAGCTGCCCGCCGATGGAGACCATCCAATTCTGGGGTTGTCGACCTGGTGCCCGGGGTAGTC
>EB02 
GATAGGACACCTAACTTGATTCGTTTCCGGAGAATATCTGTGTTGACCGACCACGGCACCCGGTGCTCCCACACACGACTAGATGTACTCGAGACGAGTACAACAGAACAATAATTAAAACTCGGGCCGGCTGCATTGACTTCCTGTGGGTCGTAATTCGAAGCTGTCCGCCTATGGAGACCATCCAATCCTGGGGTTGTCGACCTCGTGCCCGGGGTAGTC
>EB03 
GATAGGACACCTAACTTGATCCGTTTCCGGAAAATATCTGTGGTCCCCGACCACGGCACCCGGTGCTCCCACACACGACTAGATGTACTCGAGACGAGTACGACATGGCGGTGACTAAGATTCGAGCCGGCTACTTGGATTTCCTGTGGGTGGTAATTCGAAGCTGTCCGCCTATGGAGACCATCCATTCTCGGGGCCGTCGACCTCGTGCCCGGGGCAGTC
>EB04 
GATGGGACACCTAACTTGATCCGTTTCAGGAAAATATCTGTGTTCACCGACCACGGCACTCGGTGCTCCCACACACGACTAGATGTACTCGAGACGAGTACGACAGAGCAATAATTATGACTCGAGCCGGCTACTTGGACTTCCTGTGGGTCGTAATTCGAAGCTGTCCGCCTATGGAGACCATCCAATCCTAGGGCCGTCGGCCTCGTGCCCGGGGTAGTC
>EB05 
GATAGGACACCTGACTTGATCTAAAACCTGAAAATATCTGTGTACACCGACCACAGCACCCGGTGCTCCCACACACGACTAGATGTACTCGAGACGAGTACGACAGAGCAATAATTAAAATTCGAGCCGGCTACTATGACTTCTTGTGGGTCGTAATTCGAAGCTGTTCGCCTATGGAGACCATCCAATTCTAGGGCCGACGACCTCGTGCCCGGGGTAGTC
>EB06 
GATAGGACACCTAACTTGATCCGTTTCCGGAAAATATCTGTGGTCACCGACCACGGCACCCGGTGCTCCCACACACGACTAGTTGTACTCGAGTCGAGTACAGCAGAACGAAATCAAAAATTCGAGCCGGCTACTTGGACTTCCAGAGGGTCGTATTTCGAAGCTGTCCGCCTATGGAGACCATCCAATCCTGGGGTTGACGACCTGGTCCCCTGGGTAGAT
>KAP01 
GATAGGACACCTAACTTGATCCGTTTCCGGAAAATATCTGTGTTCACCGACCACGGCACCCGGTGCTCCCACACACGACTAGATGTACTCGAGACGAGTACGACATGGCGGTGACTAAAATTCGAGCCGGCTACATGGACTTCCTGTGGGTGGTAATTCGAAGCTGTCCGCCTATGGAGACCATCCAATCTCGGGGCCGTCGACCTCGTGCCCGGGGCAGTT
>KAP02 
GATAGGACACCTAACTTGATTCGTTTCCGGAGAATATCTGTGTTGACCGACCACGGCACCCGGTGCTCCCACACACGACTAGATGTACTCGAGACGAGTACAACAGAACGATAATTAAAACTCGGGCCGGCTACATGGACTTCTTGTGGGTGGTAATTCGAAGCTGTCCGCCTATGGAGACCATCAAATCTTGGGGTTGTCGACCTCGTGCCCGGGGTAGTC
>KAP03 
GATAGAAGTCCTGACTTGATCCGTTTCCGTAAAGTATCTGTGTTGACCGACCACGTCACCTGGTGCTCCCACACACGACCAGAAGGACTCATGACGAGTACGACATGGCGGTGACTAAAGTTCGAGCCTGCTACATGGACTTCTTGTGGGTGGAAATTTGAAGCTGTCCGCCTATGGATATCGTGAGACCTTGGGATCGTCGACCTCGCGCCCGGGATCGTT
>KAP04 
GATAGGACACCTAACTTGATCCGTTTCCGGAAAATATCTGTGTTCACCGACCACGGCACCCGGTGCTCCCACACACGACTAGATGTACTCGAGACGAGTACGACATGGCGGTGACTAAAATTCGAGCCGGCTACATGGACTTCCTGTGGGTGGTAATTCGAAGCTGTTCGCCTACGGAGACCATCAAATTCTGGGGCCGTCGACCTCGTGCCCGGGGCAGTT
>KAP05 
GATAGAAGTCCTAACTTGATCCGTTTCCGTAAAGTATCTGTGTTCACCGACCACGGCACCCGGTGCTCCCACACACGACCAGAAGGACTCATGACGAGTACAACAGAACAATAATTAAAATTCGAGCCGGCTACATGGACTTCTTGTGGGTGGTATTTCGGAGCTGTCCGCCTATGGATACCGTGAGACCTTGTGATCGTCGACCTCGCGCCCGGGATCGTT
>KAP06 
GATAGGACACCTAACTTGATCCGTTTCCGGAAAATATCTGTGTTGACCGACCACGGCACCCGGTGCTCCCACACACGACTAGATGTACTCGAGACGAGTACAACAGAACGATAATTAAAATTCGAGCCGGCTACATTGACTTCTTGTGGGTCGTAATTCGAAGCTGCCCGCATATGGAGACCATCAAATTCTGGGGTTGTCGACCTGGTGCCCGGGGTAGTC
>LPA01 
GATAGGACACCTAACTTGATCCGTTTCCGGAAAATATCTGTATTGACCGACCACGGCACCCGGTGCTCCCACACACGACTAGATGTACTCGAGACGAGTACAACAGAGCAATAATTAAAGTTCGAGCCGGCTACATGGACTTCTTGTGGGTCGTAATTCGAAGCTGTCCGCCTATGGAGACCATCCAATTCCGGGGTTGTCGACCTCGTGCCCGGGGTAGTC
>LPA02 
GATAGGACACCTAACTTGATCCGTTTCCGGAAAATATCTGTGTTCACCGACCACGGCACCCGGTGCCCCCACACACGACTAGATGTACTCGAGACGAGTACGACATGGCGGTGACTAAAATTCGAGCCGGCTACATGGACTTCCTGTGGGTGGTAATTCGAAGCTGTCCGCCTATGGAGACCATCCAATCCCGGGGCCGTCGGCCTCGTGCCCGGGGCAGTT
>LPA03 
GATAGGACACCTAACTTGATCCGTTTCCGGAAAATATCTGTGTTGACCAAGTGCGGCACCCGGTGCTCCCACTCACGACTAGTTGTACTCGAGTTGAGTACGACATGGCGGTGACTAAAGTTCGAACCGGCTATATGGACTTCTTGTGAGTCGTATTTCGAAGTCGTTCGCCTATGGAGACCATCCATTTTCGGGGCCGACGACCTGGTGTCCGGGGTAGAT
>LPA04 
GATAGGACACGTGAGTGGATCCGTTTCCGGTAAAAAACAACGTTGACCAAGTGTGGTGACCAGTAGCTGTACTTGAGACTAGTTGTACTCGAGTTGAGAGCGACATGGCGGTGACTAAAGTTCGAACCGTCTACATGGACTTCTTGTGGGCCGTATTTCGAAGTTGTTCGCCTATGGAGACCATCCAATTCCGGGGCCGACGACCTGGTGCCCGGGGTAGAT
>LPA05 
GATAGGACACCTAACTTGATCCGTTTCCGGTAAAAAACAACGTTGACCAAGTGCGGCACCCGGTGCCCCCACTTGCGACTAGTTGTACTCGAGTTGAGTACGACATGGCGGTGACTAAAGTTCGAACCGGCTACATGGACGTCTTGTGGGTCGTTTTTCGAAGCTGTTCGCCTATGGAGACCAGCCAATCCTGGGGTTGACAACCTGGTGCCCGGGGTAGAT
>LPA06 
GATAGGACACGTGACTTGATCCGTTTCCGGTAAAAAACAACGTTGACCAAGTGTGGTGACCAGTAGCTGTACTTGAGACTAGTTGTACTCGAGTTGAGAACGACATGACGGTGACTAAAGTTCGAACCGTCTACATGGACTTCTTGTGGGCCGTATTTCGAAGTTGTTCGCCTATGGAGACCATCCAATTCCGGGGCCGACGACCTGGTGCCCGGGGTAAAT
>LPB01 
GATAGGACACCTAACTTGATCCGTTTCCGGAAAATATCTGTATTGACCGACCACGGCACCCGGTGCTCCCACACACGACTAGATGTACTCGAGACGAGTACAACAGAACAATAATTAAAGTTCGAGCCGGCTACATGGACTTCTTGTGGGTCGTAAATCGAAGCTGTCCGCCTATGGAGACCATCCAATTCTGGGGTTGTCGACCTCGTGCCCGGGGTAGTT
>LPB02 
GATAGGACACCTAACTTGATCCGTTTCCGGAAAATATCTGTGTTCACCGACCACGGCACCCGTTGCCCCCACACACGACTAGATGTACTCGAGACGAGTACGACATGGCGGTGACTAAAATTCGAGCCGGCTACATGGACTTCCTGTGGGTGGTAATTCGAAGCTGTCCGCCTATGGAGACCATCCAATCCCGGGGCCGTCGGCCTCGTGCCCGGGGCAGTT
>LPB03 
GATAGGACACCTAACTTGATCCGTTTCCGGAAAATATCTGTGTTGACCGACCACGGCACCCGGTGCTCCCACACACGACTAGATGTACTCGAGACGAGTACAACAGAACGATAATTAAAGTTCGAGCCGGCTACATTGACTTCTTGTGGGTCGTAATTCGAAGCTGCCCGCCTATGGAGACCATCCAATTCTGGGGTTGTCGACCTGGTGCCCGGGGTAGTC
>LPB04 
GATAGAAGTCCTAACTTGATCCGTTTCCGTAAAGTATCTGTGTTCACCGACCACGGCACCCGGTGCTCCCACACACGACCAGAAGGACTCATGACGAGTACGACATGGCGGTGACTAAAATTCGAGCCGGCTACATGGACTTCTTGTGGGTCGTAATTTGAAGCTGTCCGCCTATGGCTACCGTGCGACCTTGGGATCGTCGACCTCGCGCCCGGGATCGTT
>LPB05 
GATAGGACACGTGACTTGATCCGTTTCCGGTAAAAAACAACATTGACCAAGTGCGGCACCCGGTGCCCCCACTTGAGACTAGTTGTACTCGAGTTGAGTACGACATGGCGGTGACTAAAGTTCGAACCGGCTACATGGACTTCCTGTGGGTCGTATTTCGAAGCTGTTCGCCTATGGAGACCAGCCAATCCTGGGGTTGACGACCTGGTGCCCGGGGTAGAT
>LPB06 
GATAGAAGTCCTAACTTGATCCGTTTCCGTAAAGTATCTGTGTTCACCGACCACGGCACCCGGTGCTCCCACACACGACCAGAAGGACTCGAGACGAGTACAACAGAACGATAATTAAAATTCGGGCCGGCTACTTGGACTTCTTGTGGGTGGAAATTTGAAGCTGTCCGCCTATGGCTACCGTGAGACCCTGGGATCGTCGACTACGCGCCCGGGATCGTT
>NFL01 
GATAGGACACCTAACTTGATCCGTTTCCGGAAAATATCTGTGTTGACCGACCACGGCACCCGGTGCTCCCACACACGACTAGATGTACTCGAGACGAGTACAACAGAACAATAATTAAAATTCGGGCCGGCTACTTGGACTTCTTGTGGGTCGTAATTCGAAGCTGTCCGCCTATGGAGACCATCCAATCTTGGGGTTGTCGACCTCGTGCCCGGGGTAGTC
>NFL02 
GATAGGACACCTAACTTGATCCGTTTCCGGAAAATATCTGTGTTCACTGACCACGGCACCCGGTGCCCCCACACACGACTAGATGTACTCGAGACGAGTACGACATGGCGGTGACTAAAATTCGAGCCGGCTACATGGACTTCCTGTGGGTGGTAATTCGAAGCTGTCCGCCTATGGAGACCATCCAATCTCGGGGCCGTCGACCTCGTGCCCGGGGCAGTT
>NFL03 
GATAGGACACCTATCCTGATCCGTTTCCGGAAAATATCTGTGTTGACCGACCACGGCACCCGGTGCTCCCACACACGACTAGATGTACTCGAGACGAGTACAACAGAACGATAATTAAAATTCGGGCCGGCTACATGGACTTCTTGTGGGTCGTAATTCGAAGCTGTCCGCCTATGGAGACCATCCAATTCTGGGGTTGTCGACCTGGTGCCCGGGGTAGTC
>NFL04 
GAAAGGACACGTGACTTGATCCGTTTCCGGTAAAAAACAACGTTGACCAAGTGCGGTGACCAGTAGCTGCACTTGAGACTAGTTGTACTCGAGTTGAGTGCGACATGGCGGTGACTAAAGTTCCGACCGGCTACATGAACTTCTTGTGGGTCGTAATTCGAAGTTGTTCGCCTATGGAGACCATCCAATTCCAGGGCCGACGACCTGGTGCTCGGGGTAGAT
>NFL05 
GATAAGACACCTAACTTGATCCGTTTCCGGAAAATATCTGTGTTGACCAAGTGCGGCACCCGGTGCCCCCACTCACGACTAGTTGTACTCGAGTTGAGTACGACATGGCGGTGACTAAAATTCGGACCGGGTACATGGACTTCTTGTGGGTCGTATTTCGAAGTTGTTCAACTATAGAGACCATCCAATTCCGGGGCCGACGACCTGGTGCCCGGGGTAGAT
>NFL06 
GATAGGACACGTGACTTGATCCGTTTCCGGTAAAAAACTGTGTTGACCAAGTGTGGTACCCGGTAGTTGTACTTGAGACTAGTTATACTCGAGTTGAGTACGACAGGGCGGTGACTAAAATTCGGACCGGGTACATGGACTTCTTGTGGGTCGTATTTCGAAGTTGTTCAACTATGGAGACCATCCAATTCCGGGGCCAACGACCTGGTGCCCGGGGTAGAT
>PA01 
GATAGGACACCTAACTTGATTCGTTTCCGGAGAATATCTGTGTTGACCGACCACGGCACCCGGTGCTCCCACACACGACTAGATGTACTCGAGACGAGTACAACAGAACAATAATTAAAGTTCGAGCCGGCTACATGGACTTCTTGTGGGTCGTAATTCGAAGCTGTCCGCCTATGGAGACCATCAAATCTTGGGGTTGTCGACCTCGTGCCCGGGGTAGTC
>PA02 
GATAGGACACCTAACTTGATCCGTTTCCGGAGAATATCTGTGTTCACCGACCACGGCACCCGGTGCTCCCACACACGACTAGATGTACTCGAGACGAGTACGACATGGCGGTGACTAAAATTCGAGCCGGCTACATGGACTTCCTGTGGGTGGTAATTCGAAGCTGTCCGCCTATGGAGACCATCCAATCTCGGGGCCGTCGACCTCGTGCCCGGGGCAGTT
>PA03 
GATAGGACACCTAACTTGATCCGTTTCCGGAAAATATCTGTGTTGACCGACCACGGCACCCGGTGCTCCCACACACGACTAGATGTACTCGAGACGAGTACAACAGAACAATAATTAAAATTCGGGCCGGCTACTTGGACTTCTTGTGGGTCGTAATTCGAAACTGTCCGCCTATGGAGACCATCAAATCTTGGGGTTGTCGACCTCGTGCCCGGGGTAGTC
>PA04 
GATAGGACACCTAACTTTATCCGTTTCCGGAGAATATCTGTGGTCACCGACCACGGCACCCGGTGCTCCCATACACGACTAGATGTACTCGAGTCGAGTACGACATGGCGGTGACTAAAATTCGAGCCGGCTACATGGACTTCCTGTGGGTGGTAATTCGAAGCTGTTCGCCTGTGGAGACCATCAAATCTCGGGGCCGTCGACCTCGTGCCCGGGGCAGTT
>PA05 
GATAGAAGTCCTGACTTGATCCGTTTCCGTAGAGTATCTGTATTCACCGACCACGGCACCCGGTGCTCCCACACACGACCAGAAGGACTCGAGACGAGTACAACAGAACAATAATTAAAATTCGAGCCGGCTACTTGGACTTCTTGTGGGTGGAAATTCGAAGCTGTCCGCCTATGGAGACCGTGAGACCTTGGGATCGTCGACCTCGCGCCCGGGATCGTT
>POV01 
GATAGGACACCTAACTTGATCCGTTTCCGGAAAATATCTGTATTGACCGACCACGGCACCCGGTGCTCCCACACACGACTAGATGTACTCGAGACGAGTACAACAGAACGATAATTAAAGTTCGAGCCGGCTACATGGACTTCTTGTGGGTCGTAATTCGAAGCTGTCCGCCTATGGAGACCATCCAATTCTGGGGTTGTCGACCTCGTGCCCGGGGTAGTC
>POV02 
GATAGGACACCTAACTTGATCCGTTTCCGGAAAATATCTGTGTTCACCGACCACGGCACCCGGTGCCCCCACACACGACTAGATGTACTCGAGACGAGTACGACATGGCGGTGACTAAAATTCGAGCCGGCTACATGGACTTCCTGTGGGTGGTAATTCGAAGCTGTCCGCCTATGGAGACCATCCAATCCCGGGGCCGTCGGCCTCGTGCCCGGGGCAGTT
>POV03 
GATAGGACACCTAACTTGATCCGTTTCCGGAAAATATCTGTGTTGACCGACCACGGCACCCGGTGCCCCCACACACGACTAGATGTACTCGAGACGAGTACGACATGGCAGTGACTAAAATTCGAGCCGGCTACATGGACTTCTTGTGGGTCGTAATTCGAAGCTGTCCGCCTATGGAGACCATCCAATCCCGGGGTTGTCGACCTCGTGCCCGGGGTAGTT
>POV04 
GATAGGACACGAGACTTGATCCGTTTCCGGAAAATATCTGTGTTCACCAAGTGCGGTACCCGGTGCCTGCACTTGAGACTAGTTGTACTCGAGTTGAGTACGACATGGCGGTGACTAAAGTTCGAACCGGCTACATGGACTTCCTGTGGGTGGTATTTCGAAGTTGTTCGCCTATGGAGACCATCCAATTTCGGTGCCGACGGCCTGGTGCCCGGGGCAGAT
>POV05 
GATAGGACACCTAACTTGATCCGTTTCCGGAAAATATCTGTATTGACCAAGTACGGCACCCGGTGCTCCCACACGCGACTAGTTGTACTCGAGATGAGTACAACAGAACGATAATTAAAGTTCGGACCGGCTACTTGGACTTCTTGTGGGTCGTATTTTGAAGTTGTTCGCCTATGGAGACCATCCAATTCTGGGGTTGACGACCTGGTGCCCGGGGTAGAC
>TEX01 
GATAGGACACCTAACTTGATCCGTTTCCGGAAAATATCTGTGTTGACCGACCACGGCACCCGGTGCTCCCACACACGACTAGATGTACTCGAGACGAGTACAACAGAACAATAATTAAAACTCGAGCCGGCTACATGGACTTCCTATGGGTCGTAATTCGAAGCTGTCCGCCGATGGAGACCATCAATTCTTGGGGTTGTCGACCTCGTGCCCGGGGTAGTC
>TEX02 
GATAGGACACCTAACTTGATCCGTTTCCGGAAAATATCTGTGTTGACCGACCACGGCACCCGGTGCTCCCACACACGACTAGATGTACTCGAGACGAGTACGACATGGCGGTGACTAAAATTCGAGCCGGCTACATGGACTTCTTGTGGGTCGTAATTCGAAGCTGTCCGCCTATGGAGACCATCCAATCTCGGGGCCGTCGACCTCGTGCCCGGGGTAGTC
>TEX03 
GATAGGACACCTAACTTGATCCGTTTCCGGAAAATATCTGTATTGACCGACCACGGCACCCGGTGCTCCCACACACGACTAGATGTACTCGAGACGAGTACGACATGGCGGTGACTATAACTCGAGCCGGCTACATGGACTTCTTGTGGGTCGTAATTCGATGCTGTCCGCCTATGGAGACCATCCAATCTCGGGGCCGTCGACCTCGTGCCCGGGGTAGTC
>TEX04 
GATAGGACACCTAACTTGATCCGTTTCCGGAAAATATCTGTATTGACCGTCCACGGCACCCGGTGCTCCCACACACGACTAGATGTACTCGAGACGAGTACAACAGAACGATAATTAAAACTCGAGCCGGCTACATGGACTTCTTGTGGGTCGTAATTCGAAGCTGTCCGCCTATGGAGACCATCCAATTCTGGGGTTGTCGACCTCGTGCCCGGGGTAGTC
>TEX05 
GATAGGACACGAGACTTGATCCGTTTCCGGTAAAAAACAACGTTGACCAAGTGCGGCACCCGGTGCTCCCACTTGCGACTAGTTGTACTCGAGTTGAGTACGACATGGCGGTGACTAAAGCTCGAACCGGCTACATGGACTTCTTGTGGGTCGTATTTCGAAGTTGTTCGCCTATGGAGACCATCCAATTCTGGGGTTGACGACCTGGTGCCCGGGGTAGTT
>TEX06 
GATAGGACACCTAACTTGATCCGTTTCCGGAAAATATCTGTATTCACCGACCACGGCACCCGGTGCTCCCACACACGACTAGATGTACTCGAGTCGAGTACAACAGAACGATAATTATAACTCGAGCCGGCTACATGGACTTCCTGTGGGTGGTAATTCGATGCTGTCCGCCTATGGAGACCATCAATTCTTGGGGTTGTCGACCTCGTGCCCGGGGCAGTT
